# Supplementary material for: Insights into complementary exposomic targeted analysis and suspect screening approaches: a case study examining human serum for chemicals with LC-IMS-MS
Source: Env Sci Adv. 2026 Apr 17;5(5):1306–15. doi: 10.1039/d6va00088f (PMC13088947; doi:10.1039/d6va00088f)
Supplement: VA-005-D6VA00088F-s001 [file VA-005-D6VA00088F-s001.xlsx]

## Sheet: Chemical Standards
	PFAC30PAR (12C Light Spike)					MPFAC-HIF-ES (13C/deuterium Heay Internal Standard Spike)
	Name	Abbreviation	Concentration (ng/mL)			Name	Abbreviation	Concentration (ng/mL)
	Perfluorobutanoic acid	PFBA	1000			Perfluorobutanoic acid (13C4)	PFBA	2000
	Perfluoropentanoic acid	PFPeA	1000			Perfluoropentanoic acid (13C5)	PFPeA	1000
	Perfluorohexanoic acid	PFHxA	1000			Perfluorohexanoic acid (13C5)	PFHxA	500
	Perfluoroheptanoic acid	PFHpA	1000			Perfluoroheptanoic acid (13C4)	PFHpA	500
	Perfluorooctanoic acid	PFOA	1000			Perfluorooctanoic acid (13C8)	PFOA	500
	Perfluorononanoic acid	PFNA	1000			Perfluorononanoic acid (13C9)	PFNA	250
	Perfluorodecanoic acid	PFDA	1000			Perfluorodecanoic acid (13C6)	PFDA	250
	Perfluoroundecanoic acid	PFUdA	1000			Perfluoroundecanoic acid (13C7)	PFUdA	250
	Perfluorododecanoic acid	PFDoA	1000			Perfluorododecanoic acid (13C2)	PFDoA	250
	Perfluorotridecanoic acid	PFTrDA	1000			Perfluorotetradecanoic acid (13C2)	PFTeDA	250
	Perfluorotetradecanoic acid	PFTeDA	1000			Perfluorooctanesulfonamide (13C8)	FOSA	500
	Perfluorobutanesulfonamide	FBSA	1000			N-methyl-perfluoro-octanesulfonamide (d3)	N-MeFOSA	500
	Perfluorohexanesulfonamide	FHxSA	1000			N-ethyl-perfluoro-octanesulfonamide (d5)	N-EtFOSA	500
	Perfluorooctanesulfonamide	FOSA	1000			N-methylperfluoroocatanesulfonamidoacetic acid (d3)	N-MeFOSAA	1000
	Heptafluoroproproxy propanoic acid	HPFO-DA	1000			N-ethylperfluorooctanesulfonamidoacetic acid (d5)	N-EtFOSAA	1000
	N-methylperfluoroocatanesulfonamidoacetic acid	N-MeFOSAA	1000			N-methyl-perfluoro-octanesulfonamidoethanol (d7)	N-MeFOSE	5000
	N-ethylperfluorooctanesulfonamidoacetic acid	N-EtFOSAA	1000			N-ethyl-perfluoro-octanesulfonamidoethanol (d9)	N-EtFOSE	5000
	Perfluoro butanesulfonate	PFBS	1000			Heptafluoroproproxy propanoic acid (13C3)	HPFO-DA	2000
	Perfluoro-pentanesulfonate	PFPeS	1000			Perfluoro butanesulfonate (13C3)	PFBS	500
	Perfluorohexanesulfonate	PFHxS	1000			Perfluorohexanesulfonate (13C3)	PFHxS	500
	Perfluoroheptanesulfonate	PFHpS	1000			Perfluoroctanesulfonate (13C8)	PFOS	500
	Perfluoroctanesulfonate	PFOS	1000			1H, 1H, 2H, 2H-Perfluorohexanesulfonate (13C2)	4:2 FTS	1000
	Perfluorononanesulfonate	PFNS	1000			1H, 1H, 2H, 2H-Perfluorooctanesulfonate (13C2)	6:2 FTS	1000
	Perfluorodecanesulfonate	PFDS	1000			1H, 1H, 2H, 2H-Perfluorodecanesulfonate (13C2)	8:2 FTS	1000
	1H, 1H, 2H, 2H-Perfluorohexanesulfonate	4:2 FTS	1000
	1H, 1H, 2H, 2H-Perfluorooctanesulfonate	6:2 FTS	1000
	1H, 1H, 2H, 2H-Perfluorodecanesulfonate	8:2 FTS	1000
	Dodecafluoro-3H-4,8-dioxanonanoate	NaDONA	1000
	9-chlorohexadecafluoro-3-oxaundecane-1-sulfonate	9Cl-PF3ONS	1000
	11-chloroeicosafluoro-3-oxaundecane-1-sulfonate	11Cl-PF3OUdS	1000

## Sheet: Skyline List
		Copy these columns into Skyline
								IBD 12 min
		Molecule List Name	Molecule Name	Molecular Formula	Precursor Adduct	Precursor Charge	Explicit Collision Cross Section (sq A)	Explicit Retention Time
		Agilent Tune Mix (-)	ATM 301	C6H2ON3F9	M-H	-1	140.04
		Agilent Tune Mix (-)	ATM 601	C12H2ON3F21	M-H	-1	180.77
		Agilent Tune Mix (-)	ATM 1033	C20H19O8N3P3F27	M-H	-1	255.34
		Agilent Tune Mix (-)	ATM 1333	C26H19O8N3P3F39	M-H	-1	284.76
		Agilent Tune Mix (-)	ATM 1633	C32H19O8N3P3F51	M-H	-1	319.03
		PFAC30PAR	PFBA	C4HF7O2	M-H	-1		2.8
		PFAC30PAR	PFBA	C4HF7O2	M4C13-H	-1		2.8
		PFAC30PAR	PFPeA	C5HF9O2	M-H	-1		3.4
		PFAC30PAR	PFPeA	C5HF9O2	M5C13-H	-1		3.4
		PFAC30PAR	PFHxA	C6HF11O2	M-H-CO2	-1	125.096	4.1
		PFAC30PAR	PFHxA	C6HF11O2	M4C13-H-CO2	-1	124.631	4.1
		PFAC30PAR	PFHpA	C7HF13O2	M-H-CO2	-1	132.382	4.8
		PFAC30PAR	PFHpA	C7HF13O2	M3C13-H-CO2	-1	132.72	4.8
		PFAC30PAR	PFOA	C8HF15O2	M-H-CO2	-1	139.501	5.4
		PFAC30PAR	PFOA	C8HF15O2	M7C13-H-CO2	-1	139.753	5.4
		PFAC30PAR	PFNA	C9HF17O2	M-H-CO2	-1	147.022	6.1
		PFAC30PAR	PFNA	C9HF17O2	M8C13-H-CO2	-1	147.386	6.1
		PFAC30PAR	PFDA	C10HF19O2	M-H-CO2	-1	155.28	6.7
		PFAC30PAR	PFDA	C10HF19O2	M5C13-H-CO2	-1	155.943	6.7
		PFAC30PAR	PFUdA	C11HF21O2	M-H-CO2	-1	163.363	7.3
		PFAC30PAR	PFUdA	C11HF21O2	M6C13-H-CO2	-1	164.354	7.3
		PFAC30PAR	PFDoA	C12HF23O2	M-H-CO2	-1	171.504	8
		PFAC30PAR	PFDoA	C12HF23O2	M1C13-H-CO2	-1	172.62	8
		PFAC30PAR	PFTrDA	C13HF25O2	M-H-CO2	-1	179.648	8.8
		PFAC30PAR	PFTeDA	C14HF27O2	M-H-CO2	-1	187.617	9.8
		PFAC30PAR	PFTeDA	C14HF27O2	M1C13-H-CO2	-1	188.775	9.8
		PFAC30PAR	FBSA	C4H2F9SO2N	M-H	-1	134.993	1.6
		PFAC30PAR	FHxSA	C6H2F13SO2N	M-H	-1	151.961	2.4
		PFAC30PAR	FOSA	C8F17SO2NH2	M-H	-1	169.9	3.4
		PFAC30PAR	FOSA	C8F17SO2NH2	M8C13-H	-1	170	3.4
		PFAC30PAR	HFPO-DA	C6HF11O3	M-H-CO2	-1		4
		PFAC30PAR	HFPO-DA	C6HF11O3	M2C13-H-CO2	-1		4
		PFAC30PAR	N-MeFOSAA	C11H6F17NO4S	M-H	-1	193.786	5.9
		PFAC30PAR	N-MeFOSAA	C11H'3H3F17NO4S	M-H	-1	193.786	5.9
		PFAC30PAR	N-EtFOSAA	C12H8F17NO4S	M-H	-1	197.2	6.1
		PFAC30PAR	N-EtFOSAA	C12H'5H3F17NO4S	M-H	-1	197.439	6.1
		PFAC30PAR	PFBS	C4HF9O3S	M-H	-1	133.618	3.5
		PFAC30PAR	PFBS	C'3CHF9O3S	M-H	-1	133.601	3.5
		PFAC30PAR	PFPeS	C5HF11O3S	M-H	-1	142.204	4.1
		PFAC30PAR	PFHxS	C6HF13O3S	M-H	-1	150.507	4.6
		PFAC30PAR	PFHxS	C'3C3HF13O3S	M-H	-1	151.26	4.6
		PFAC30PAR	PFHpS	C7HF15O3S	M-H	-1	159.24	5.1
		PFAC30PAR	PFOS	C8HF17O3S	M-H	-1	168.27	5.6
		PFAC30PAR	PFOS	C'8HF17O3S	M-H	-1	169.258	5.6
		PFAC30PAR	PFNS	C9HF19SO3	M-H	-1	177.239	6.1
		PFAC30PAR	PFDS	C10HF21O3S	M-H	-1	186.214	6.5
		PFAC30PAR	4:2 FTS	C6H5F9SO3	M-H	-1	150.389	3.8
		PFAC30PAR	4:2 FTS	C6H5F9SO3	M2C13-H	-1	150.992	3.8
		PFAC30PAR	6:2 FTS	C8H5F13SO3	M-H	-1	168.127	5.4
		PFAC30PAR	6:2 FTS	C8H5F13SO3	M2C13-H	-1	169.016	5.4
		PFAC30PAR	8:2 FTS	C10H5F17SO3	M-H	-1	185.796	6.9
		PFAC30PAR	8:2 FTS	C10H5F17SO3	M2C13-H	-1	186.961	6.9
		PFAC30PAR	NaDONA	C7F12O4H	M-	-1	151.65	4.1
		PFAC30PAR	9Cl-PF3ONS	C8HF16SO4Cl	M-H	-1	170.239	5.5
		PFAC30PAR	11Cl-PF3OUdS	C10HF20SO4Cl	M-H	-1	186.519	6.2
		Ultra Short Chain	TFA	C2HF3O2	M-H	-1		0.5
		Ultra Short Chain	PFPrA	C3HF5O2	M-H	-1		2.4
		Ultra Short Chain	TFMS	CF3SO3H	M-H	-1	109.6	2.1
		Ultra Short Chain	PFEtS	C2HF5O3S	M-H	-1	117.1	2.6
		Ultra Short Chain	PFPrS	C3HF7O3S	M-H	-1	124.8	3.1
		PFAS (Suspects)	PFECHS	C8F15HO3S	M-H	-1	153.34
		PFAS (Suspects)	8Cl-PFOS	C8HClF16O3S	M-H	-1	173.327
		PFAS (Suspects)	PFHxDA	C16HF31O2	M-H	-1	226.118
		PFAS (Suspects)	PFHxDA	C16HF31O2	M-H-CO2	-1	203.674
		PFAS (Suspects)	PFODA	C18HF35O2	M-H	-1	243.496
		PFAS (Suspects)	PFODA	C18HF35O2	M-H-CO2	-1	229.823
		PFAS (Suspects)	diPFHxA	C6H2F8O4	[M-H]	-1	130.67
		PFAS (Suspects)	TFPrOA	C5HF9O2	M-H	-1	126.7
		PFAS (Suspects)	5H-PFPeA	C5H2F8O2	M-H	-1	142.991
		PFAS (Suspects)	9Cl-PFNA	C9HClF16O2	M-H	-1	168.643
		PFAS (Suspects)	9Cl-PFNA	C9HClF16O2	M-H-CO2	-1	150.525
		PFAS (Suspects)	8:2 FTUCA	C10H2F16O2	M-H	-1	192.401
		PFAS (Suspects)	10:2 FTS	C12H5F21SO3	M-H	-1	203.625
		PFAS (Suspects)	5:2 FTCA	C8H5F11O2	M-H	-1	157.54
		PFAS (Suspects)	8:2 FTPA	C10H6F17O3P	M-H	-1	188.22
		PFAS (Suspects)	11:1 FTOH	C12H3F23O	M-H	-1	179.618
		PFAS (Suspects)	FPrPA Dimer (3:3 FTCA)	C12H10F14O4	M-H	-1	184.74
		PFAS (Suspects)	FPePA Dimer (5:3 FTCA)	C16H10F22O4	M-H	-1	216.05
		PFAS (Suspects)	FHpPA (7:3 FTCA)	C10H5F15O2	M-H	-1	175.367
		PFAS (Suspects)	FHEA, 6:2 FTCA	C8F13H3O2	M-H	-1	181.806
		PFAS (Suspects)	FHEA, 6:2 FTCA	C8F13H3O2	2M-H	-1	216.602
		PFAS (Suspects)	FOEA, 8:2 FTCA	C10F17H3O2	M-H	-1	198.884
		PFAS (Suspects)	FOEA, 8:2 FTCA	C10F17H3O2	2M-H	-1	244.289
		PFAS (Suspects)	FDEA, 10:2 FTCA	C12H3F21O2	M-H	-1	215.867
		PFAS (Suspects)	FDEA, 10:2 FTCA	C12H3F21O2	2M-H	-1	270.21
		PFAS (Suspects)	5:3 FTB	C12F11H14NO2	M+CH3COO	-1	194.023
		PFAS (Suspects)	5:1:2 FTB	C12F12H13NO2	M+CH3COO	-1	193.451
		PFAS (Suspects)	1H,1H,5H-Perfluoropentanol	C5H4F8O	M-H	-1	124.501
		PFAS (Suspects)	FBSAA	C6H4F9NO4S	M-H	-1	147.211
		PFAS (Suspects)	MeFBSAA	C7H6F9NO4S	M-H	-1	158.423
		PFAS (Suspects)	MeFBSA	C5H4F9NO2S	M-H	-1	138.88
		PFAS (Suspects)	FBSE	C6H6F9NO3S	M-H	-1	146.828
		PFAS (Suspects)	FBSEE	C8H10F9NO4S	M-H	-1	163.84
		PFAS (Suspects)	N_AP_FHxSA	C11H13F13N2O2S	M-H	-1	182.789
		PFAS (Suspects)	FHxSA	C6H2F13SO2N	M-H	-1	151.961
		PFAS (Suspects)	N-CMAmP-6:2FOSA (6:2 FTAB)	C15H19F13N2O4S	M-H	-1	215.207
		PFAS (Suspects)	MeFHxSA	C7H4F13NO2S	M-H	-1	152.91
		PFAS (Suspects)	FOSAA	C10H4F17NO4S	M-H	-1	181.66
		PFAS (Suspects)	N-MeFOSA	C9H4F17NO2S	M-H	-1	173.747
		PFAS (Suspects)	N-MeFOSA	C9H'3HF17NO2S	M-H	-1	174.388
		PFAS (Suspects)	N-EtFOSE	C12H10F17NO3S	M-H	-1	197.018
		PFAS (Suspects)	N-EtFOSE	C12H'9H1F17NO3S	M-H	-1	197.738
		PFAS (Suspects)	N-EtFOSA	C10H6F17NO2S	M-H	-1	178.234
		PFAS (Suspects)	N-EtFOSA	C10H'5H1F17NO2S	M-H	-1	178.928
		PFAS (Suspects)	FDSA	C10H2F21NO2S	M-H	-1	188.124
		PFAS (Suspects)	N-MeFOSE	C11H8F17NO3S	M-H	-1	193.127
		PFAS (Suspects)	N-MeFOSE	C11H'7H1F17NO3S	M-H	-1	193.569
		PFAS (Suspects)	R-EVE	C8H2F12O5	M-H	-1	146.3
		PFAS (Suspects)	PMPA (Dimer)	C8H2F14O6	M-H	-1	167.704
		PFAS (Suspects)	PFECA G	C7HF13O3	M-H-CO2	-1	138.97
		PFAS (Suspects)	PEPA	C5HF9O3	M-H-CO2	-1	120.5
		PFAS (Suspects)	PFMOBA	C5HF9O3	M-H-CO2	-1	123.3
		PFAS (Suspects)	PFO4DA	C6HF11O6	M-H	-1	146.664
		PFAS (Suspects)	PFO3OA (dimer)	C10H2F18O10	M-H	-1	198.95
		PFAS (Suspects)	Hydro-EVE	C8H2F14O4	M-H	-1	151.2
		PFAS (Suspects)	EVE acid	C8HF13O4	M-H	-1	146.262
		PFAS (Suspects)	PFO4DA (dimer)	C12H2F22O12	M-H	-1	217.05
		PFAS (Suspects)	PFO3DoDA	C7HF13O5	M-H-CO2	-1	149.515
		PFAS (Suspects)	PFO5DoA (dimer)	C14HF26O14	M-H	-1	233.35
		PFAS (Suspects)	HFPO-TeA (dimer)	C24H2F46O10	M-H	-1	278.77
		PFAS (Suspects)	PFO3TrDA (dimer)	C20H2F38O10	M-H	-1	257.43
		PFAS (Suspects)	HFPO-TA (dimer)	C18H2F34O8	M-H	-1	240.87
		PFAS (Suspects)	PFMBA (dimer)	C10H2F18O6	M-H	-1	183.5
		PFAS (Suspects)	PF4OPeA (PFMPA)	C4F7O3H	M-H-CO2	-1	115.497
		PFAS (Suspects)	PF5OHxA	C5HF9O3	2M-2H+Na	-1	191.4
		PFAS (Suspects)	3,6-OPFHpA (NFDHA)	C5F9O4H	M-H-CO2	-1	127.126
		PFAS (Suspects)	Nafion Byproduct 4	C7H2F12O6S	M-H	-1	151.274
		PFAS (Suspects)	Nafion Byproduct 5	C7H3F11O7S	M-H	-1	152.914
		PFAS (Suspects)	NVHOS	C4H2F8O4S	M-H	-1	132.928
		PFAS (Suspects)	PES	C4HF9O4S	M-H	-1	137.985
		PFAS (Suspects)	Nafion Byproduct 2	C7H2F14O5S	M-H	-1	155.213
		PFAS (Suspects)	Nafion Byproduct 6	C6H2F12O4S	M-H	-1	146.156
		PFAS (Suspects)	Nafion Byproduct 1	C7HF13O5S	M-H	-1	156.205
		PFAS (Suspects)	PFBPA	C4H2F9O3P	M-H	-1	135.681
		PFAS (Suspects)	PFHxPA	C6H2F13O3P	M-H	-1	152.882
		PFAS (Suspects)	Cl-PFHxPA	C6H2F12ClO3P	M-H	-1	156.123
		PFAS (Suspects)	PFOPA	C8H2F17O3P	M-H	-1	169.828
		PFAS (Suspects)	Cl-PFOPA	C8H2F16ClO3P	M-H	-1	174.954
		PFAS (Suspects)	PFDPA	C10H2F21O3P	M-H	-1	188.12
		PFAS (Suspects)	6:6 PFPi	C12HF26O2P	M-H	-1	195.405
		PFAS (Suspects)	6:8 PFPi	C14HF30O2P	M-H	-1	213.254
		PFAS (Suspects)	6:2 diPAP	C16H9F26O4P	M-H	-1	233.93
		PFAS (Suspects)	6:2/8:2 diPAP	C18H9F30O4P	M-H	-1	247.122
		PFAS (Suspects)	8:8 PFPi	C16HF34O2P	M-H	-1	233.995
		PFAS (Suspects)	8:2 diPAP	C20H9F34O4P	M-H	-1	262.861
		PFAS (Suspects)	diSAmPAP	C24H19F34N2O8PS2	M-H	-1	307.208
		PFAS (Suspects)	PFPrA	C3HF5O2	M-H-CO2	-1	119.28
		PFAS (Suspects)	PFEESA	C4HF9O4S	M-H	-1	137.99
		PFAS (Suspects)	Compound 1	C5H2F10O4S	M-H	-1	143.73
		PFAS (Suspects)	Compound 2	C5H2F10O4S	M-H	-1	140.15
		PFAS (Suspects)	Compound 4 (PFPrESA)	C5HF11O4S	M-H	-1	144.36
		PFAS (Suspects)	Compound 3	C6H2F12O5S	M-H	-1	148.21
		PFAS (Suspects)	Compound 5 (PFBESA)	C6HF13O4S	M-H	-1	150.85
		PFAS (Suspects)	Unknown 1	C8H2F13O3S	M-	-1	165.86
		PFAS (Suspects)	Compound 9	C8H2F14O7S	M-H	-1	161.8
		PFAS (Suspects)	Compound 6 (PFPeESA)	C7HF15O4S	M-H	-1	158.32
		PFAS (Suspects)	Compound 7	C8HF15O5S	M-H	-1	164.26
		PFAS (Suspects)	Unknown 2	C8H3F16O4S	M-H	-1	159.53
		PFAS (Suspects)	Compound 8	C8HF15O6S	M-H	-1	162.21
		PFAS (Suspects)	Compound 11	C9H2F14O8S	M-H	-1	168.3
		PFAS (Suspects)	Unknown 3	C9H2F16O6S	M-H	-1	163.87
		PFAS (Suspects)	Unknown 4	C9H4F16O8S	M-H	-1	170.69
		PFAS (Suspects)	Compound 10	C11H2F20O8S	M-H	-1	182.41
		Luo EST	2:2 FTTh-PrAd-DiMeEtS	C11H18F5NO4S2	M-H	-1	173.01
		Luo EST	4:2 FTTh-PrAd-DiMeEtS	C13H18F9NO4S2	M-H	-1	189.25
		Luo EST	5:2 FTTh-PrAd-DiMeEtS	C14H18F11NO4S2	M-H	-1	195.43
		Luo EST	6:2 FTTh-PrAd-DiMeEtS	C15H18F13NO4S2	M-H	-1	204.63
		Luo EST	7:2 FTTh-PrAd-DiMeEtS	C16H18F15NO4S2	M-H	-1	212.29
		Luo EST	8:2 FTTh-PrAd-DiMeEtS	C17H18F17NO4S2	M-H	-1	218.22
		Luo EST	10:2 FTTh-PrAd-DiMeEtS	C19H18F21NO4S2	M-H	-1	232.46
		Luo EST	6:2 FTSH	C8H5F13S	M-H	-1	168.25
		Luo EST	8:2 FTSH	C10H5F17S	M-H	-1	185.84
		Luo EST	10:2 FTSH	C12H5F21S	M-H	-1	204.71
		Luo EST	12:2 FTS	C14H4O3SF25	M-H	-1	222.45
		Luo EST	4:2 FTSA-PrB	C13H19F9O4SN2	M-H	-1	199.31
		Luo EST	6:2 FTSA-PrB	C15H19F13O4SN2	M-H	-1	217.33
		Luo EST	8:2 FTSA-PrB	C17H19F17O4SN2	M-H	-1	234.78
		Luo EST	10:2 FTSA-PrB	C19H19F21O4SN2	M-H	-1	252.95
		Devin Nature (ESI-)	Sodium tetrafluoroborate	BF4	M-	-1	101
		Devin Nature (ESI-)	4'-Chloroacetoacetanilide	C10H10ClNO2	M-H	-1	143.8
		Devin Nature (ESI-)	4'-(Chloroacetyl)acetanilide	C10H10ClNO2	M-H	-1	144.9
		Devin Nature (ESI-)	Potassium 4-acetoacetylaminobenzenesulphonate	C10H10NO5S	M-H	-1	159.1
		Devin Nature (ESI-)	1-Phenyl-3-methyl-5-pyrazolone	C10H10N2O	M-H	-1	137.8
		Devin Nature (ESI-)	3-(3-Methyl-5-oxo-4,5-dihydro-1H-pyrazol-1-yl)benzenesulfonic acid	C10H10N2O4S	M-H	-1	156.5
		Devin Nature (ESI-)	4-(3-Methyl-5-oxo-4,5-dihydro-1H-pyrazol-1-yl)benzenesulfonic acid	C10H10N2O4S	M-H	-1	159.1
		Devin Nature (ESI-)	4-Methylumbelliferone hydrate	C10H10O4	M-H	-1	133.7
		Devin Nature (ESI-)	Monoethyl phthalate	C10H10O4	M-H	-1	142
		Devin Nature (ESI-)	Acetamiprid	C10H11ClN4	M-H	-1	149.1
		Devin Nature (ESI-)	Fluometuron	C10H11F3N2O	M-H	-1	146.2
		Devin Nature (ESI-)	3-Methyl-1-phenyl-1H-pyrazol-5-amine	C10H11N3	M-H	-1	136.1
		Devin Nature (ESI-)	Tazobactam sodium	C10H11N4O5S	M-H	-1	157.7
		Devin Nature (ESI-)	Acetoacetanilide	C10H11NO2	M-H	-1	138
		Devin Nature (ESI-)	Cladribine	C10H12ClN5O3	M-H	-1	159.5
		Devin Nature (ESI-)	Chlorpropham	C10H12ClNO2	M-H	-1	148.4
		Devin Nature (ESI-)	Bentazone	C10H12N2O3S	M-H	-1	146.9
		Devin Nature (ESI-)	Dinoterb	C10H12N2O5	M-H	-1	150.1
		Devin Nature (ESI-)	Dinoseb	C10H12N2O5	M-H	-1	150.5
		Devin Nature (ESI-)	Didanosine	C10H12N4O3	M-H	-1	153.5
		Devin Nature (ESI-)	2,4,6-Trimethylbenzoic acid	C10H12O2	M-H	-1	140.5
		Devin Nature (ESI-)	Benzeneacetic acid, ethyl ester	C10H12O2	M-H	-1	144.3
		Devin Nature (ESI-)	Propylparaben	C10H12O3	M-H	-1	142.9
		Devin Nature (ESI-)	2',4',5'-Trihydroxybutyrophenone	C10H12O4	M-H	-1	141.3
		Devin Nature (ESI-)	Gallic acid n-propyl ester	C10H12O5	M-H	-1	146.5
		Devin Nature (ESI-)	6-Chlorothymol	C10H13ClO	M-H	-1	140.5
		Devin Nature (ESI-)	3'-Azido-3'-deoxythymidine	C10H13N5O4	M-H	-1	159.9
		Devin Nature (ESI-)	N,N'-Bis(1-formamido-2,2,2-trichloroethyl)piperazine	C10H14Cl6N4O2	M-H	-1	185.5
		Devin Nature (ESI-)	2-Amino-N-(1-methylethyl)benzamide	C10H14N2O	M-H	-1	140.8
		Devin Nature (ESI-)	Methiuron	C10H14N2S	M-H	-1	147.1
		Devin Nature (ESI-)	2-tert-Butylphenol	C10H14O	M-H	-1	132.9
		Devin Nature (ESI-)	2-(Butan-2-yl)phenol	C10H14O	M-H	-1	133.7
		Devin Nature (ESI-)	Thymol	C10H14O	M-H	-1	134.4
		Devin Nature (ESI-)	Origanum oil	C10H14O	M-H	-1	136.1
		Devin Nature (ESI-)	3-tert-Butylphenol	C10H14O	M-H	-1	136.9
		Devin Nature (ESI-)	Isopropyl-o-cresol	C10H14O	M-H	-1	136.9
		Devin Nature (ESI-)	4-(1,1-Dimethylethyl)phenol	C10H14O	M-H	-1	139.5
		Devin Nature (ESI-)	4-Butylphenol	C10H14O	M-H	-1	140.6
		Devin Nature (ESI-)	4-tert-Butylcatechol	C10H14O2	M-H	-1	139.3
		Devin Nature (ESI-)	N-Butylbenzenesulfonamide	C10H15NO2S	M-H	-1	148.3
		Devin Nature (ESI-)	Biotin	C10H16N2O3S	M-H	-1	155.5
		Devin Nature (ESI-)	3-((1-(Aminomethyl)cyclohexyl)methyl)-1,2,4-oxadiazol-5(2H)-one dihydrochloride	C10H18ClN3O2	M-H	-1	151.4
		Devin Nature (ESI-)	Citronellic acid	C10H18O2	M-H	-1	148.8
		Devin Nature (ESI-)	Decanedioic acid	C10H18O4	M-H	-1	144.6
		Devin Nature (ESI-)	1-Propanesulfonic acid, 3-(acetylamino)-, calcium salt (2:1)	C10H20CaN2O8S2	M-H	-1	134.9
		Devin Nature (ESI-)	Propetamphos	C10H20NO4PS	M-H	-1	168.1
		Devin Nature (ESI-)	Neodecanoic acid	C10H20O2	M-H	-1	145.2
		Devin Nature (ESI-)	Decanoic acid	C10H20O2	M-H	-1	149.5
		Devin Nature (ESI-)	Ethyl octanoate	C10H20O2	M-H	-1	149.5
		Devin Nature (ESI-)	Hexyl butyrate	C10H20O2	M-H	-1	149.7
		Devin Nature (ESI-)	Sodium decyl sulfate	C10H21O4S	M-H	-1	158.1
		Devin Nature (ESI-)	Dipentaerythritol	C10H22O7	M-H	-1	154.6
		Devin Nature (ESI-)	N-Ethylperfluorooctane sulfonamide	C10H6F17NO2S	M-H	-1	180.4
		Devin Nature (ESI-)	1,3-Dinitronaphthalene	C10H6N2O4	M-H	-1	138.9
		Devin Nature (ESI-)	Disodium 3-hydroxynaphthalene-2,7-disulfonate	C10H2O7S2	M-H	-1	160.1
		Devin Nature (ESI-)	Potassium 6-hydroxynaphthalene-2-sulfonate	C10H7KO4S	M-H	-1	148.2
		Devin Nature (ESI-)	Sodium 5-oxo-1-(4-sulfophenyl)-4,5-dihydro-1H-pyrazole-3-carboxylate	C10H7N2O6S	M-H	-1	162.5
		Devin Nature (ESI-)	Thiabendazole	C10H7N3S	M-H	-1	142
		Devin Nature (ESI-)	Sodium 1-naphthalenesulfonate	C10H7O3S	M-H	-1	141.6
		Devin Nature (ESI-)	Sodium 2-naphthalenesulfonate	C10H7O3S	M-H	-1	143.5
		Devin Nature (ESI-)	Sodium 6-hydroxynaphthalene-2-sulfonate	C10H7O4S	M-H	-1	148.7
		Devin Nature (ESI-)	Chloridazon	C10H8ClN3O	M-H	-1	143.7
		Devin Nature (ESI-)	1,5-Naphthalenedisulfonic acid, disodium salt hydrate	C10H82O7S2	M-H	-1	156.3
		Devin Nature (ESI-)	1,5-Naphthalenedisulfonic acid, 2-amino-, sodium salt (1:1)	C10H8NO6S2	M-H	-1	159.4
		Devin Nature (ESI-)	1-Naphthol	C10H8O	M-H	-1	127.6
		Devin Nature (ESI-)	2-Naphthalenol	C10H8O	M-H	-1	128.7
		Devin Nature (ESI-)	1,5-Dihydroxynaphthalene	C10H8O2	M-H	-1	131
		Devin Nature (ESI-)	4-Methylumbelliferone	C10H8O3	M-H	-1	133.3
		Devin Nature (ESI-)	Naphthalene-2-sulfonic acid	C10H8O3S	M-H	-1	143.8
		Devin Nature (ESI-)	Chloranocryl	C10H9Cl2NO	M-H	-1	145.8
		Devin Nature (ESI-)	Thiacloprid	C10H9ClN4S	M-H	-1	154.5
		Devin Nature (ESI-)	Amrinone	C10H9N3O	M-H	-1	140.7
		Devin Nature (ESI-)	Kinetin	C10H9N5O	M-H	-1	148.4
		Devin Nature (ESI-)	6-Aminonaphthalene-2-sulfonic acid	C10H9NO3S	M-H	-1	150.3
		Devin Nature (ESI-)	7-Amino-4-hydroxynaphthalene-2-sulfonic acid	C10H9NO4S	M-H	-1	153.3
		Devin Nature (ESI-)	Perfluorodecanoic acid	C10HF19O2	M-H	-1	175.1
		Devin Nature (ESI-)	Sulfentrazone	C11H10Cl2F2N4O3S	M-H	-1	182.4
		Devin Nature (ESI-)	4-(3-Methyl-5-oxo-4,5-dihydro-1H-pyrazol-1-yl)benzoic acid	C11H10N2O3	M-H	-1	146.2
		Devin Nature (ESI-)	Flutamide	C11H11F3N2O3	M-H	-1	154.9
		Devin Nature (ESI-)	Hydroxyflutamide	C11H11F3N2O4	M-H	-1	157.4
		Devin Nature (ESI-)	3-Oxo-N-(2-oxo-2,3-dihydro-1H-benzimidazol-5-yl)butanamide	C11H11N3O3	M-H	-1	154.4
		Devin Nature (ESI-)	Chloramphenicol	C11H12Cl2N2O5	M-H	-1	166.5
		Devin Nature (ESI-)	Phenazopyridine hydrochloride	C11H12ClN5	M-H	-1	148.1
		Devin Nature (ESI-)	Chlormezanone	C11H12ClNO3S	M-H	-1	154.1
		Devin Nature (ESI-)	3-Methyl-1-p-tolyl-5-pyrazolone	C11H12N2O	M-H	-1	144.4
		Devin Nature (ESI-)	d-Tryptophan	C11H12N2O2	M-H	-1	151.5
		Devin Nature (ESI-)	l-Tryptophan	C11H12N2O2	M-H	-1	151.6
		Devin Nature (ESI-)	Dinitramine	C11H13F3N4O4	M-H	-1	159.7
		Devin Nature (ESI-)	Sulfisoxazole	C11H13N3O3S	M-H	-1	162.1
		Devin Nature (ESI-)	N-(2-Methylphenyl)-3-oxobutanamide	C11H13NO2	M-H	-1	142.5
		Devin Nature (ESI-)	N-(4-Methoxyphenyl)-3-oxobutanamide	C11H13NO3	M-H	-1	148.5
		Devin Nature (ESI-)	N2-(4-Nitrophenyl)-L-glutamine hydrochloride(1:1)	C11H14ClN3O5	M-H	-1	157.5
		Devin Nature (ESI-)	Ethylphenylacetylurea	C11H14N2O2	M-H	-1	151
		Devin Nature (ESI-)	4-tert-Butylbenzoic acid	C11H14O2	M-H	-1	150.1
		Devin Nature (ESI-)	tert-Butyl 4-hydroxybenzoate	C11H14O3	M-H	-1	148.2
		Devin Nature (ESI-)	sec-Butylparaben	C11H14O3	M-H	-1	148.4
		Devin Nature (ESI-)	Butylparaben	C11H14O3	M-H	-1	149.4
		Devin Nature (ESI-)	4-(Diethylamino)salicylaldehyde	C11H15NO2	M-H	-1	147
		Devin Nature (ESI-)	2-tert-Butyl-6-methylphenol	C11H16O	M-H	-1	138.2
		Devin Nature (ESI-)	2-(1-Methylbutyl)phenol	C11H16O	M-H	-1	138.6
		Devin Nature (ESI-)	2-tert-Butyl-5-methylphenol	C11H16O	M-H	-1	138.7
		Devin Nature (ESI-)	4-Methyl-2-tert-butylphenol	C11H16O	M-H	-1	140.2
		Devin Nature (ESI-)	4-(2-Methylbutan-2-yl)phenol	C11H16O	M-H	-1	143.8
		Devin Nature (ESI-)	4-Pentylphenol	C11H16O	M-H	-1	146.9
		Devin Nature (ESI-)	2-tert-Butyl-4-methoxyphenol	C11H16O2	M-H	-1	142.3
		Devin Nature (ESI-)	Butylated hydroxyanisole	C11H16O2	M-H	-1	142.8
		Devin Nature (ESI-)	Olivetol	C11H16O2	M-H	-1	148.5
		Devin Nature (ESI-)	Amiprofos-methyl	C11H17N2O4PS	M-H	-1	164.8
		Devin Nature (ESI-)	Carbutamide	C11H17N3O3S	M-H	-1	165
		Devin Nature (ESI-)	N-Butyl-p-toluenesulfonamide	C11H17NO2S	M-H	-1	155
		Devin Nature (ESI-)	Methenamid ESA	C11H17NO5S2	M-H	-1	164.3
		Devin Nature (ESI-)	Isoproterenol hydrochloride	C11H18ClNO3	M-H	-1	151.9
		Devin Nature (ESI-)	Ethirimol	C11H19N3O	M-H	-1	155.2
		Devin Nature (ESI-)	Undecanedioic acid	C11H20O4	M-H	-1	149
		Devin Nature (ESI-)	Dimethametryn	C11H21N5S	M-H	-1	166.9
		Devin Nature (ESI-)	Propan-2-yl 2-ethylhexanoate	C11H22O2	M-H	-1	151.3
		Devin Nature (ESI-)	n-Amyl caproate	C11H22O2	M-H	-1	151.6
		Devin Nature (ESI-)	Fuberidazole	C11H8N2O	M-H	-1	138
		Devin Nature (ESI-)	3-Hydroxy-2-naphthoic acid	C11H8O3	M-H	-1	135.6
		Devin Nature (ESI-)	Cyclanilide	C11H9Cl2NO3	M-H	-1	156.3
		Devin Nature (ESI-)	Indole-3-pyruvic acid	C11H9NO3	M-H	-1	141.6
		Devin Nature (ESI-)	Perfluoroundecanoic acid	C11HF21O2	M-H	-1	183.9
		Devin Nature (ESI-)	Forchlorfenuron	C12H10ClN3O	M-H	-1	155.2
		Devin Nature (ESI-)	Nilutamide	C12H10F3N3O4	M-H	-1	162.8
		Devin Nature (ESI-)	Flucarbazone-sodium	C12H10F3N4O6S	M-H	-1	182.9
		Devin Nature (ESI-)	4-Nitrosodiphenylamine	C12H10N2O	M-H	-1	144.7
		Devin Nature (ESI-)	2-Phenylphenol	C12H10O	M-H	-1	136.4
		Devin Nature (ESI-)	4-Phenylphenol	C12H10O	M-H	-1	139.3
		Devin Nature (ESI-)	3-Phenylphenol	C12H10O	M-H	-1	140
		Devin Nature (ESI-)	4-Phenoxyphenol	C12H10O2	M-H	-1	145.7
		Devin Nature (ESI-)	2-Naphthoxyacetic acid	C12H10O3	M-H	-1	151.2
		Devin Nature (ESI-)	4,4'-Sulfonyldiphenol	C12H10O4S	M-H	-1	155.9
		Devin Nature (ESI-)	Propyzamide	C12H11Cl2NO	M-H	-1	157.3
		Devin Nature (ESI-)	Furosemide	C12H11ClN2O5S	M-H	-1	173
		Devin Nature (ESI-)	Phenobarbital sodium	C12H11N2O3	M-H	-1	150.4
		Devin Nature (ESI-)	C.I. Solvent Yellow 1	C12H11N3	M-H	-1	145.4
		Devin Nature (ESI-)	N-Benzyl-1H-purin-6-amine	C12H11N5	M-H	-1	154.5
		Devin Nature (ESI-)	Triamterene	C12H11N7	M-H	-1	157.7
		Devin Nature (ESI-)	4-Anilinophenol	C12H11NO	M-H	-1	147.4
		Devin Nature (ESI-)	2-(Phenylsulfonyl)aniline	C12H11NO2S	M-H	-1	151.8
		Devin Nature (ESI-)	Diphenyl phosphate	C12H11O4P	M-H	-1	153.6
		Devin Nature (ESI-)	Dapsone	C12H12N2O2S	M-H	-1	157.9
		Devin Nature (ESI-)	Ethyl 5-oxo-1-phenyl-4,5-dihydro-1H-pyrazole-3-carboxylate	C12H12N2O3	M-H	-1	155.5
		Devin Nature (ESI-)	Buturon	C12H13ClN2O	M-H	-1	154.6
		Devin Nature (ESI-)	C.I. Basic Orange 2	C12H13ClN4	M-H	-1	149.6
		Devin Nature (ESI-)	Olaquindox	C12H13N3O4	M-H	-1	161.2
		Devin Nature (ESI-)	7-(Dimethylamino)-4-methylcoumarin	C12H13NO2	M-H	-1	148.6
		Devin Nature (ESI-)	Indole-3-butyric acid	C12H13NO2	M-H	-1	154.8
		Devin Nature (ESI-)	Carboxin	C12H13NO2S	M-H	-1	155.8
		Devin Nature (ESI-)	4'-Chloro-2',5'-dimethoxyacetoacetanilide	C12H14ClNO4	M-H	-1	161.1
		Devin Nature (ESI-)	Sulfamethazine	C12H14N4O2S	M-H	-1	165.7
		Devin Nature (ESI-)	tert-Butyl hydrogen phthalate	C12H14O4	M-H	-1	151.6
		Devin Nature (ESI-)	Monobutyl phthalate	C12H14O4	M-H	-1	151.7
		Devin Nature (ESI-)	Phoxim	C12H15N2O3PS	M-H	-1	165.7
		Devin Nature (ESI-)	Quinalphos	C12H15N2O3PS	M-H	-1	166.4
		Devin Nature (ESI-)	N-(2,4-Dimethylphenyl)-3-oxobutanamide	C12H15NO2	M-H	-1	148.8
		Devin Nature (ESI-)	N-(4-Ethoxyphenyl)-3-oxobutanamide	C12H15NO3	M-H	-1	155.9
		Devin Nature (ESI-)	N-(2,5-Dimethoxyphenyl)-3-oxobutanamide	C12H15NO4	M-H	-1	154.4
		Devin Nature (ESI-)	Arbutin	C12H16O7	M-H	-1	226.6
		Devin Nature (ESI-)	Thiamine	C12H17ClN4OS	M-H	-1	162.8
		Devin Nature (ESI-)	Sodium 2-phenylphenate tetrahydrate	C12H17O5	M-H	-1	136.6
		Devin Nature (ESI-)	1,2,5,6,9,10-Hexabromocyclododecane	C12H18Br6	M-H	-1	185.8
		Devin Nature (ESI-)	Isoproturon	C12H18N2O	M-H	-1	155.4
		Devin Nature (ESI-)	Tolbutamide	C12H18N2O3S	M-H	-1	165
		Devin Nature (ESI-)	Oryzalin	C12H18N4O6S	M-H	-1	177.3
		Devin Nature (ESI-)	Propofol	C12H18O	M-H	-1	143.5
		Devin Nature (ESI-)	2-tert-Butyl-4-ethylphenol	C12H18O	M-H	-1	144.6
		Devin Nature (ESI-)	6-tert-Butyl-2,4-xylenol	C12H18O	M-H	-1	144.9
		Devin Nature (ESI-)	2,4-Diisopropylphenol	C12H18O	M-H	-1	146.7
		Devin Nature (ESI-)	4-Hexylresorcinol	C12H18O2	M-H	-1	150.2
		Devin Nature (ESI-)	Diprogulic acid	C12H18O7	M-H	-1	162.8
		Devin Nature (ESI-)	Sucralose	C12H19Cl3O8	M-H	-1	174.5
		Devin Nature (ESI-)	Midodrine hydrochloride	C12H19ClN2O4	M-H	-1	159.5
		Devin Nature (ESI-)	Procarbazine	C12H19N3O	M-H	-1	155.9
		Devin Nature (ESI-)	Geranyl acetate	C12H20O2	M-H	-1	151.5
		Devin Nature (ESI-)	Linalyl acetate	C12H20O2	M-H	-1	152
		Devin Nature (ESI-)	Nizatidine	C12H21N5O2S2	M-H	-1	181.9
		Devin Nature (ESI-)	Sodium 1,4-diisobutyl sulfosuccinate	C12H21O7S	M-H	-1	174.4
		Devin Nature (ESI-)	Topiramate	C12H21NO8S	M-H	-1	174.7
		Devin Nature (ESI-)	Sucrose	C12H22O11	M-H	-1	167.7
		Devin Nature (ESI-)	Ethyl decanoate	C12H24O2	M-H	-1	154.6
		Devin Nature (ESI-)	3,7-Dimethyloctan-3-yl acetate	C12H24O2	M-H	-1	154.8
		Devin Nature (ESI-)	Decyl acetate	C12H24O2	M-H	-1	155
		Devin Nature (ESI-)	Dodecanoic acid	C12H24O2	M-H	-1	155.4
		Devin Nature (ESI-)	Sodium dodecyl sulfate	C12H25O4S	M-H	-1	166.2
		Devin Nature (ESI-)	D-Lactitol monohydrate	C12H26O12	M-H	-1	171.4
		Devin Nature (ESI-)	2,2'-(Oxydimethanediyl)bis(2-ethylpropane-1,3-diol)	C12H26O5	M-H	-1	158.6
		Devin Nature (ESI-)	Fipronil	C12H4Cl2F6N4OS	M-H	-1	178.1
		Devin Nature (ESI-)	Tralopyril	C12H5BrClF3N2	M-H	-1	157.9
		Devin Nature (ESI-)	Bithionol	C12H6Cl4O2S	M-H	-1	168.8
		Devin Nature (ESI-)	Fludioxonil	C12H6F2N2O2	M-H	-1	146.3
		Devin Nature (ESI-)	1H-Benzo[de]isoquinoline-1,3(2H)-dione	C12H7NO2	M-H	-1	140.8
		Devin Nature (ESI-)	2,2',5,5'-Tetrachlorobenzidine	C12H8Cl4N2	M-H	-1	167.6
		Devin Nature (ESI-)	Florasulam	C12H8F3N5O3S	M-H	-1	174.5
		Devin Nature (ESI-)	Vinclozolin	C12H9Cl2NO3	M-H	-1	154.4
		Devin Nature (ESI-)	Norflurazon	C12H9ClF3N3O	M-H	-1	160.9
		Devin Nature (ESI-)	3-Chloro[1,1′-biphenyl]-4-ol	C12H9ClO	M-H	-1	143.8
		Devin Nature (ESI-)	Flumetsulam	C12H9F2N5O2S	M-H	-1	172.5
		Devin Nature (ESI-)	GSK232420A	C12H9F6N3O	M-H	-1	163.7
		Devin Nature (ESI-)	Carbazole	C12H9N	M-H	-1	132.9
		Devin Nature (ESI-)	Milrinone	C12H9N3O	M-H	-1	147.4
		Devin Nature (ESI-)	6H-Dibenzo[c,e][1,2]oxaphosphinine 6-oxide	C12H9O2P	M-H	-1	145.8
		Devin Nature (ESI-)	Diclosulam	C13H10Cl2FN5O3S	M-H	-1	183
		Devin Nature (ESI-)	Dichlorophen	C13H10Cl2O2	M-H	-1	155.8
		Devin Nature (ESI-)	Clofencet-potassium	C13H10ClN2O3	M-H	-1	160.5
		Devin Nature (ESI-)	2-Amino-5-chlorobenzophenone	C13H10ClNO	M-H	-1	150.4
		Devin Nature (ESI-)	5-Chlorosalicylanilide	C13H10ClNO2	M-H	-1	151.9
		Devin Nature (ESI-)	Benodanil	C13H10INO	M-H	-1	155.4
		Devin Nature (ESI-)	2-Phenylbenzimidazole	C13H10N2	M-H	-1	142.6
		Devin Nature (ESI-)	2-Hydroxyfluorene	C13H10O	M-H	-1	141.5
		Devin Nature (ESI-)	3-Hydroxyfluorene	C13H10O	M-H	-1	142.4
		Devin Nature (ESI-)	2-Hydroxybenzophenone	C13H10O2	M-H	-1	143.4
		Devin Nature (ESI-)	Phenyl salicylate	C13H10O3	M-H	-1	145.7
		Devin Nature (ESI-)	2,4-Dihydroxybenzophenone	C13H10O3	M-H	-1	148.3
		Devin Nature (ESI-)	Phenylparaben	C13H10O3	M-H	-1	150.3
		Devin Nature (ESI-)	Resorcinol monobenzoate	C13H10O3	M-H	-1	152.9
		Devin Nature (ESI-)	4-Hydroxyphenyl benzoate	C13H10O3	M-H	-1	154.7
		Devin Nature (ESI-)	3-Phenoxybenzoic acid	C13H10O3	M-H	-1	155.6
		Devin Nature (ESI-)	2,3,4-Trihydroxbenzophenone	C13H10O4	M-H	-1	151.1
		Devin Nature (ESI-)	2,4,4'-Trihydroxybenzophenone	C13H10O4	M-H	-1	152.8
		Devin Nature (ESI-)	2,2',4,4'-Tetrahydroxybenzophenone	C13H10O5	M-H	-1	152.3
		Devin Nature (ESI-)	Procymidone	C13H11Cl2NO2	M-H	-1	157.1
		Devin Nature (ESI-)	Clorophene	C13H11ClO	M-H	-1	149.3
		Devin Nature (ESI-)	2-(2H-Benzotriazol-2-yl)-4-methylphenol	C13H11N3O	M-H	-1	155.4
		Devin Nature (ESI-)	Salicylanilide	C13H11NO2	M-H	-1	145.5
		Devin Nature (ESI-)	Nimesulide	C13H12N2O5S	M-H	-1	165.8
		Devin Nature (ESI-)	N-(4-Nitrophenyl)-N'-(3-pyridinylmethyl)urea	C13H12N4O3	M-H	-1	165.3
		Devin Nature (ESI-)	2,2′-Methylenebis[phenol]	C13H12O2	M-H	-1	142.9
		Devin Nature (ESI-)	Bis(4-hydroxyphenyl)methane	C13H12O2	M-H	-1	153.6
		Devin Nature (ESI-)	9-Aminoacridine hydrochloride monohydrate	C13H13ClN2O	M-H	-1	139.3
		Devin Nature (ESI-)	Ciprofibrate	C13H14Cl2O3	M-H	-1	171.9
		Devin Nature (ESI-)	Tacrine	C13H14N2	M-H	-1	145.4
		Devin Nature (ESI-)	Imazapyr	C13H15N3O3	M-H	-1	161.8
		Devin Nature (ESI-)	(2S,3S)-3-Methyl-2-(3-oxo-1,2-benzothiazol-2(3H)-yl)pentanoic acid	C13H15NO3S	M-H	-1	159.8
		Devin Nature (ESI-)	Benfluralin	C13H16F3N3O4	M-H	-1	168.5
		Devin Nature (ESI-)	Trifluralin	C13H16F3N3O4	M-H	-1	169.2
		Devin Nature (ESI-)	Melatonin	C13H16N2O2	M-H	-1	156
		Devin Nature (ESI-)	Aminoglutethimide	C13H16N2O2	M-H	-1	158.8
		Devin Nature (ESI-)	Prodiamine	C13H17F3N4O4	M-H	-1	171.1
		Devin Nature (ESI-)	Lenacil	C13H18N2O2	M-H	-1	158.4
		Devin Nature (ESI-)	Dipyrone monohydrate	C13H18N3O5S	M-H	-1	173.9
		Devin Nature (ESI-)	3-(4-tert-Butylphenyl)propanal	C13H18O	M-H	-1	93.4
		Devin Nature (ESI-)	Hexylparaben	C13H18O3	M-H	-1	161.1
		Devin Nature (ESI-)	Pendimethalin	C13H19N3O4	M-H	-1	163.7
		Devin Nature (ESI-)	Nitralin	C13H19N3O6S	M-H	-1	177
		Devin Nature (ESI-)	Probenecid	C13H19NO4S	M-H	-1	172.9
		Devin Nature (ESI-)	3,3'-(4-Methylbenzene-1,3-diyl)bis(1,1-dimethylurea)	C13H20N4O2	M-H	-1	165.1
		Devin Nature (ESI-)	4-Heptylphenol	C13H20O	M-H	-1	157.1
		Devin Nature (ESI-)	Cariporide mesylate	C13H21N3O6S2	M-H	-1	169.3
		Devin Nature (ESI-)	Ranitidine	C13H22N4O3S	M-H	-1	179.5
		Devin Nature (ESI-)	Fenamiphos	C13H22NO3PS	M-H	-1	172.2
		Devin Nature (ESI-)	Fenamiphos sulfone	C13H22NO5PS	M-H	-1	176.7
		Devin Nature (ESI-)	Isobornyl propanoate	C13H22O2	M-H	-1	155.8
		Devin Nature (ESI-)	Ranitidine hydrochloride (1:x)	C13H23ClN4O3S	M-H	-1	187.7
		Devin Nature (ESI-)	N,N'-Dicyclohexylthiourea	C13H24N2S	M-H	-1	165.7
		Devin Nature (ESI-)	Bupirimate	C13H24N4O3S	M-H	-1	175.9
		Devin Nature (ESI-)	N-Ethyl-2-(isopropyl)-5-methylcyclohexanecarboxamide	C13H25NO	M-H	-1	155.6
		Devin Nature (ESI-)	Methyl dodecanoate	C13H26O2	M-H	-1	158.5
		Devin Nature (ESI-)	3-Thiatetradecanoic acid	C13H26O2S	M-H	-1	162.7
		Devin Nature (ESI-)	Sodium tridecyl sulfate	C13H27O4S	M-H	-1	170
		Devin Nature (ESI-)	Monotridecyl phosphate	C13H29O4P	M-H	-1	169.9
		Devin Nature (ESI-)	Tetraisopropyl methylenediphosphonate	C13H30O6P2	M-H	-1	177.7
		Devin Nature (ESI-)	Fluazinam	C13H4Cl2F6N4O4	M-H	-1	182.2
		Devin Nature (ESI-)	Hexachlorophene	C13H6Cl6O2	M-H	-1	174.4
		Devin Nature (ESI-)	3,5-Dichlorosalicyl-3,4-dichloroanilide	C13H7Cl4NO2	M-H	-1	171.2
		Devin Nature (ESI-)	Fluorodifen	C13H7F3N2O5	M-H	-1	162.6
		Devin Nature (ESI-)	Tribromsalan	C13H8Br3NO2	M-H	-1	173.7
		Devin Nature (ESI-)	5-Chloro-N-(2-chloro-4-nitrophenyl)-2-hydroxybenzamide	C13H8Cl2N2O4	M-H	-1	164.6
		Devin Nature (ESI-)	PharmaGSID_48518	C13H9BrFNO3S2	M-H	-1	178
		Devin Nature (ESI-)	Triclocarban	C13H9Cl3N2O	M-H	-1	169
		Devin Nature (ESI-)	2-Chloro-5-nitro-N-phenylbenzamide	C13H9ClN2O3	M-H	-1	159.9
		Devin Nature (ESI-)	2-Nitrofluorene	C13H9NO2	M-H	-1	141.1
		Devin Nature (ESI-)	Calcium saccharin hydrate	C14H10CaN2O7S2	M-H	-1	130.5
		Devin Nature (ESI-)	Diclofenac sodium	C14H10Cl2NO2	M-H	-1	162.9
		Devin Nature (ESI-)	Flufenamic acid	C14H10F3NO2	M-H	-1	160.9
		Devin Nature (ESI-)	1,4-Diaminoanthraquinone	C14H10N2O2	M-H	-1	149.1
		Devin Nature (ESI-)	9-Phenanthrol	C14H10O	M-H	-1	140.7
		Devin Nature (ESI-)	Diclofenac	C14H11Cl2NO2	M-H	-1	162.6
		Devin Nature (ESI-)	Tolcapone	C14H11NO5	M-H	-1	162.8
		Devin Nature (ESI-)	2-(4-Aminophenyl)-6-methylbenzothiazole sulfonic acid	C14H12N2O3S2	M-H	-1	174.2
		Devin Nature (ESI-)	Dehydrothio-4-toluidine	C14H12N2S	M-H	-1	155.8
		Devin Nature (ESI-)	Sulfaquinoxaline	C14H12N4O2S	M-H	-1	168.1
		Devin Nature (ESI-)	2-Hydroxy-4-methoxybenzophenone	C14H12O3	M-H	-1	152.9
		Devin Nature (ESI-)	Benzyl salicylate	C14H12O3	M-H	-1	153.3
		Devin Nature (ESI-)	Benzyl 4-hydroxybenzoate	C14H12O3	M-H	-1	158.5
		Devin Nature (ESI-)	Resveratrol	C14H12O3	M-H	-1	159.3
		Devin Nature (ESI-)	2,2′-Dihydroxy-4-methoxybenzophenone	C14H12O4	M-H	-1	153.6
		Devin Nature (ESI-)	Sulisobenzone	C14H12O6S	M-H	-1	168.1
		Devin Nature (ESI-)	Trifloxysulfuron-sodium	C14H13F3N5O6S	M-H	-1	190.2
		Devin Nature (ESI-)	Iodosulfuron methyl ester sodium salt	C14H13IN5O6S	M-H	-1	196.1
		Devin Nature (ESI-)	Mepanipyrim	C14H13N3	M-H	-1	160.6
		Devin Nature (ESI-)	Meloxicam	C14H13N3O4S2	M-H	-1	177.7
		Devin Nature (ESI-)	[4-Chloro-6-(2,3-xylidino)-2-pyrimidinylthio]acetic acid	C14H14ClN3O2S	M-H	-1	171
		Devin Nature (ESI-)	CI-959	C14H14N5O3S	M-H	-1	178.6
		Devin Nature (ESI-)	Bisphenol E	C14H14O2	M-H	-1	158.3
		Devin Nature (ESI-)	2-Isovaleryl-1,3-indanedione	C14H14O3	M-H	-1	154.2
		Devin Nature (ESI-)	Sulisobenzone hydrate	C14H14O7S	M-H	-1	167.7
		Devin Nature (ESI-)	Prothioconazole	C14H15Cl2N3OS	M-H	-1	171
		Devin Nature (ESI-)	o-Aminoazotoluene	C14H15N3	M-H	-1	157.3
		Devin Nature (ESI-)	Triadimefon	C14H16ClN3O2	M-H	-1	167.7
		Devin Nature (ESI-)	Coumaphos	C14H16ClO5PS	M-H	-1	183
		Devin Nature (ESI-)	Profluralin	C14H16F3N3O4	M-H	-1	172.2
		Devin Nature (ESI-)	4-Amino-2,5-dimethoxy-N-phenylbenzenesulfonamide	C14H16N2O4S	M-H	-1	169
		Devin Nature (ESI-)	Monocyclohexyl phthalate	C14H16O4	M-H	-1	159.9
		Devin Nature (ESI-)	Fenhexamid	C14H17Cl2NO2	M-H	-1	172.6
		Devin Nature (ESI-)	Imazapic	C14H17N3O3	M-H	-1	168.3
		Devin Nature (ESI-)	7-Diethylamino-4-methylcoumarin	C14H17NO2	M-H	-1	159.4
		Devin Nature (ESI-)	Siduron	C14H20N2O	M-H	-1	162.8
		Devin Nature (ESI-)	Tolazamide	C14H21N3O3S	M-H	-1	178.1
		Devin Nature (ESI-)	Sodium 4-octylbenzenesulfonate	C14H21O3S	M-H	-1	173.9
		Devin Nature (ESI-)	2,6-Di-tert-butyl-4-nitrophenol	C14H21NO3	M-H	-1	162.2
		Devin Nature (ESI-)	Diethofencarb	C14H21NO4	M-H	-1	171.9
		Devin Nature (ESI-)	Acetochlor ESA	C14H21NO5S	M-H	-1	172.3
		Devin Nature (ESI-)	2,6-Di(butan-2-yl)phenol	C14H22O	M-H	-1	151.4
		Devin Nature (ESI-)	Cashmeran	C14H22O	M-H	-1	154.6
		Devin Nature (ESI-)	Isomethyl-alpha-ionone	C14H22O	M-H	-1	155
		Devin Nature (ESI-)	2,4-Di-tert-butylphenol	C14H22O	M-H	-1	155.1
		Devin Nature (ESI-)	Methylionone	C14H22O	M-H	-1	155.8
		Devin Nature (ESI-)	4-(1,1,3,3-Tetramethylbutyl)phenol	C14H22O	M-H	-1	157.1
		Devin Nature (ESI-)	4-Octylphenol	C14H22O	M-H	-1	159.9
		Devin Nature (ESI-)	Kasugamycin hydrochloride	C14H26ClN3O9	M-H	-1	178
		Devin Nature (ESI-)	Tetradecanoic acid	C14H28O2	M-H	-1	161.8
		Devin Nature (ESI-)	Dodecyl acetate	C14H28O2	M-H	-1	162
		Devin Nature (ESI-)	Ethyl dodecanoate	C14H28O2	M-H	-1	162.3
		Devin Nature (ESI-)	Octyl beta-D-glucopyranoside	C14H28O6	M-H	-1	180.1
		Devin Nature (ESI-)	Sodium myristyl sulfate	C14H29O4S	M-H	-1	173.4
		Devin Nature (ESI-)	7-Ethyl-2-methyl-4-undecanolsulfate, sodium salt	C14H29O4S	M-H	-1	175.2
		Devin Nature (ESI-)	1,1′,1′′,1′′′-(Ethylenedinitrilo)tetrakis(2-propanol)	C14H32N2O4	M-H	-1	168.6
		Devin Nature (ESI-)	Teflubenzuron	C14H6Cl2F4N2O2	M-H	-1	178.7
		Devin Nature (ESI-)	Bromamine acid sodium salt	C14H7BrNO5S	M-H	-1	169.2
		Devin Nature (ESI-)	CP-100829	C14H7Cl2FN2O3S	M-H	-1	173.7
		Devin Nature (ESI-)	Acifluorfen	C14H7ClF3NO5	M-H	-1	244.1
		Devin Nature (ESI-)	Sodium 2-anthraquinonesulfonate	C14H7O5S	M-H	-1	162
		Devin Nature (ESI-)	Fluorosalan	C14H8Br2F3NO2	M-H	-1	175.5
		Devin Nature (ESI-)	1-Amino-4-bromo-9,10-dioxo-9,10-dihydroanthracene-2-sulfonic acid	C14H8BrNO5S	M-H	-1	169.4
		Devin Nature (ESI-)	Tetrac	C14H8I4O4	M-H	-1	203.1
		Devin Nature (ESI-)	Disodium 2,2'-(ethene-1,2-diyl)bis(5-nitrobenzene-1-sulfonate)	C14H8N22O10S2	M-H	-1	182.4
		Devin Nature (ESI-)	N,N'-1,3-Phenylenedimaleimide	C14H8N2O4	M-H	-1	155
		Devin Nature (ESI-)	1,4-Dihydroxyanthracene-9,10-dione	C14H8O4	M-H	-1	148.9
		Devin Nature (ESI-)	Purpurin	C14H8O5	M-H	-1	149
		Devin Nature (ESI-)	Quinalizarin	C14H8O6	M-H	-1	150.5
		Devin Nature (ESI-)	Diflubenzuron	C14H9ClF2N2O2	M-H	-1	169.5
		Devin Nature (ESI-)	Efavirenz	C14H9ClF3NO2	M-H	-1	168.1
		Devin Nature (ESI-)	Dantrolene sodium	C14H9N4NaO5	M-H	-1	180
		Devin Nature (ESI-)	2-Aminoanthraquinone	C14H9NO2	M-H	-1	144.9
		Devin Nature (ESI-)	9-Nitroanthracene	C14H9NO2	M-H	-1	145.1
		Devin Nature (ESI-)	Triflumuron	C15H10ClF3N2O3	M-H	-1	179.1
		Devin Nature (ESI-)	Fomesafen	C15H10ClF3N2O6S	M-H	-1	193.9
		Devin Nature (ESI-)	PharmaGSID_48516	C15H10ClFNO3S	M-H	-1	177.6
		Devin Nature (ESI-)	N-(2-Fluorenyl)-2,2,2-trifluoroacetamide	C15H10F3NO	M-H	-1	160.4
		Devin Nature (ESI-)	Bisphenol AF	C15H10F6O2	M-H	-1	165.6
		Devin Nature (ESI-)	2-Methylanthraquinone	C15H10O2	M-H	-1	145.3
		Devin Nature (ESI-)	Chrysin	C15H10O4	M-H	-1	157.7
		Devin Nature (ESI-)	Daidzein	C15H10O4	M-H	-1	159.1
		Devin Nature (ESI-)	Emodin	C15H10O5	M-H	-1	154.6
		Devin Nature (ESI-)	Aloe-emodin	C15H10O5	M-H	-1	157.1
		Devin Nature (ESI-)	Genistein	C15H10O5	M-H	-1	161.6
		Devin Nature (ESI-)	Kaempferol	C15H10O6	M-H	-1	162.2
		Devin Nature (ESI-)	Quercetin	C15H10O7	M-H	-1	164.7
		Devin Nature (ESI-)	Oxyfluorfen	C15H11ClF3NO4	M-H	-1	172.1
		Devin Nature (ESI-)	Haloxyfop	C15H11ClF3NO4	M-H	-1	190
		Devin Nature (ESI-)	Oxazepam	C15H11ClN2O2	M-H	-1	162.7
		Devin Nature (ESI-)	3,5,3′-Triiodo-L-thyronine monosodium salt	C15H11I3NO4	M-H	-1	198.1
		Devin Nature (ESI-)	Levothyroxine	C15H11I4NO4	M-H	-1	775.7
		Devin Nature (ESI-)	Diphenylhydantoin sodium	C15H11N2O2	M-H	-1	160.6
		Devin Nature (ESI-)	1-Amino-2-methylanthraquinone	C15H11NO2	M-H	-1	150.1
		Devin Nature (ESI-)	3,3',5,5'-Tetrabromobisphenol A	C15H12Br4O2	M-H	-1	193.4
		Devin Nature (ESI-)	2,2',6,6'-Tetrachlorobisphenol A	C15H12Cl4O2	M-H	-1	184.3
		Devin Nature (ESI-)	Diflufenzopyr	C15H12F2N4O3	M-H	-1	231.6
		Devin Nature (ESI-)	Isoxaflutole	C15H12F3NO4S	M-H	-1	175.5
		Devin Nature (ESI-)	3,5,3'-Triiodothyronine	C15H12I3NO4	M-H	-1	198.1
		Devin Nature (ESI-)	5,5-Diphenylhydantoin	C15H12N2O2	M-H	-1	160
		Devin Nature (ESI-)	1,3-Diphenyl-1,3-propanedione	C15H12O2	M-H	-1	154.4
		Devin Nature (ESI-)	Methyl 9-hydroxy-9H-fluorene-9-carboxylate	C15H12O3	M-H	-1	150.1
		Devin Nature (ESI-)	Monobenzyl phthalate	C15H12O4	M-H	-1	160.8
		Devin Nature (ESI-)	(+/-)-Naringenin	C15H12O5	M-H	-1	163.9
		Devin Nature (ESI-)	Cloransulam-methyl	C15H13ClFN5O5S	M-H	-1	190.2
		Devin Nature (ESI-)	Fenbendazole	C15H13N3O2S	M-H	-1	174.9
		Devin Nature (ESI-)	Oxfendazole	C15H13N3O3S	M-H	-1	177
		Devin Nature (ESI-)	SU-5416	C15H14N2O	M-H	-1	158.4
		Devin Nature (ESI-)	(R,S)-Equol	C15H14O3	M-H	-1	159.6
		Devin Nature (ESI-)	Morin hydrate	C15H14O9	M-H	-1	164.1
		Devin Nature (ESI-)	Triflumizole	C15H15ClF3N3O	M-H	-1	170.3
		Devin Nature (ESI-)	N-(3-Anilino-2-propenylidene)aniline monohydrochloride	C15H15ClN2	M-H	-1	158.6
		Devin Nature (ESI-)	C.I. Disperse Yellow 3	C15H15N3O2	M-H	-1	168.7
		Devin Nature (ESI-)	Methyl red	C15H15N3O2	M-H	-1	175.2
		Devin Nature (ESI-)	Mefenamic acid	C15H15NO2	M-H	-1	160.9
		Devin Nature (ESI-)	8-Hydroxyquinoline citrate	C15H15NO8	M-H	-1	128.6
		Devin Nature (ESI-)	PharmaGSID_47263	C15H16N4O2	M-H	-1	172.9
		Devin Nature (ESI-)	4-Cumylphenol	C15H16O	M-H	-1	157.8
		Devin Nature (ESI-)	Bisphenol A	C15H16O2	M-H	-1	161.9
		Devin Nature (ESI-)	4-((4-Isopropoxyphenyl)sulfonyl)phenol	C15H16O4S	M-H	-1	174.8
		Devin Nature (ESI-)	(R)-N-(Quinuclidin-3-yl)furo(2,3-C)pyridine-5-carboxamide	C15H17N3O2	M-H	-1	172.1
		Devin Nature (ESI-)	Propoxycarbazone-sodium	C15H17N4O7S	M-H	-1	193.2
		Devin Nature (ESI-)	3-((Ethylphenylamino)methyl)benzenesulfonic acid	C15H17NO3S	M-H	-1	175.5
		Devin Nature (ESI-)	Oxadiazon	C15H18Cl2N2O3	M-H	-1	177.1
		Devin Nature (ESI-)	Ethametsulfuron-methyl	C15H18N6O6S	M-H	-1	196
		Devin Nature (ESI-)	Imazethapyr	C15H19N3O3	M-H	-1	174.7
		Devin Nature (ESI-)	Imazamox	C15H19N3O4	M-H	-1	178.2
		Devin Nature (ESI-)	Fluroxypyr-meptyl	C15H21Cl2FN2O3	M-H	-1	176.2
		Devin Nature (ESI-)	Metolachlor OA	C15H21NO4	M-H	-1	165.9
		Devin Nature (ESI-)	Octyl salicylate	C15H22O3	M-H	-1	162.2
		Devin Nature (ESI-)	Octylparaben	C15H22O3	M-H	-1	169.1
		Devin Nature (ESI-)	2-Ethylhexyl p-hydroxybenzoate	C15H22O3	M-H	-1	169.9
		Devin Nature (ESI-)	Octyl gallate	C15H22O5	M-H	-1	171.5
		Devin Nature (ESI-)	Isopropalin	C15H23N3O4	M-H	-1	175.1
		Devin Nature (ESI-)	Cycloheximide	C15H23NO4	M-H	-1	169.4
		Devin Nature (ESI-)	Metolachlor ESA	C15H23NO5S	M-H	-1	173.9
		Devin Nature (ESI-)	Isofenphos	C15H24NO4PS	M-H	-1	173.7
		Devin Nature (ESI-)	Butylated hydroxytoluene	C15H24O	M-H	-1	159.1
		Devin Nature (ESI-)	4-Nonylphenol	C15H24O	M-H	-1	161.4
		Devin Nature (ESI-)	2,6-Di-tert-butyl-4-methoxyphenol	C15H24O2	M-H	-1	160.4
		Devin Nature (ESI-)	Glycine, N-methyl-N-(1-oxododecyl)-, sodium salt	C15H28NO3	M-H	-1	169.5
		Devin Nature (ESI-)	N-Dodecanoyl-N-methylglycine	C15H29NO3	M-H	-1	170.1
		Devin Nature (ESI-)	Isopropyl Laurate	C15H30O2	M-H	-1	165.3
		Devin Nature (ESI-)	Alkyl (C12-C14) glycidyl ether	C15H30O2	M-H	-1	166.2
		Devin Nature (ESI-)	C.I. Acid Yellow 17, disodium salt	C16H10Cl2N42O7S2	M-H	-1	227.6
		Devin Nature (ESI-)	4-{2-Oxo-2-[3-(trifluoromethyl)phenyl]ethyl}benzonitrile	C16H10F3NO	M-H	-1	163
		Devin Nature (ESI-)	C.I. Acid Orange 10	C16H10N22O7S2	M-H	-1	192.5
		Devin Nature (ESI-)	FD&C Yellow 6	C16H10N22O7S2	M-H	-1	203.1
		Devin Nature (ESI-)	1-Hydroxypyrene	C16H10O	M-H	-1	146.2
		Devin Nature (ESI-)	C.I. Acid Orange 7	C16H11N2O4S	M-H	-1	182.7
		Devin Nature (ESI-)	Cinchophen	C16H11NO2	M-H	-1	161.4
		Devin Nature (ESI-)	Flumetralin	C16H12ClF4N3O4	M-H	-1	178.9
		Devin Nature (ESI-)	C.I. Acid Yellow 34, monosodium salt	C16H12ClN4O4S	M-H	-1	202.7
		Devin Nature (ESI-)	C.I. Solvent Yellow 14	C16H12N2O	M-H	-1	160.1
		Devin Nature (ESI-)	Biochanin A	C16H12O5	M-H	-1	168
		Devin Nature (ESI-)	Flufenpyr-ethyl	C16H13ClF4N2O4	M-H	-1	183.3
		Devin Nature (ESI-)	N-Phenyl-1-naphthylamine	C16H13N	M-H	-1	152.1
		Devin Nature (ESI-)	C.I. Acid Yellow 11, sodium salt	C16H13N4O4S	M-H	-1	199.2
		Devin Nature (ESI-)	4-Hydroxy-7-(phenylamino)naphthalene-2-sulfonic acid	C16H13NO4S	M-H	-1	180.6
		Devin Nature (ESI-)	N-(3-Chlorophenyl)-6,7-dimethoxyquinazolin-4-amine	C16H14ClN3O2	M-H	-1	177.1
		Devin Nature (ESI-)	Pantoprazole sodium	C16H14F2N3O4S	M-H	-1	187
		Devin Nature (ESI-)	Penoxsulam	C16H14F5N5O5S	M-H	-1	193.3
		Devin Nature (ESI-)	Indapamide	C16H16ClN3O3S	M-H	-1	186.6
		Devin Nature (ESI-)	SB202235	C16H16N2O4	M-H	-1	241.7
		Devin Nature (ESI-)	Thiazopyr	C16H17F5N2O2S	M-H	-1	182.6
		Devin Nature (ESI-)	Topramezone	C16H17N3O5S	M-H	-1	182.9
		Devin Nature (ESI-)	Bisphenol B	C16H18O2	M-H	-1	165.8
		Devin Nature (ESI-)	Imazamethabenz-methyl	C16H20N2O3	M-H	-1	170.8
		Devin Nature (ESI-)	PHA-00568487	C16H20N2O3	M-H	-1	177.1
		Devin Nature (ESI-)	Tomelukast	C16H22N4O3	M-H	-1	249.5
		Devin Nature (ESI-)	Octyl hydrogen phthalate	C16H22O4	M-H	-1	168
		Devin Nature (ESI-)	Mono(2-ethylhexyl) phthalate	C16H22O4	M-H	-1	169.2
		Devin Nature (ESI-)	Dicyclohexyl sodium sulfosuccinate	C16H25O7S	M-H	-1	188.4
		Devin Nature (ESI-)	3-(Dodecenyl)dihydro-2,5-furandione	C16H26O3	M-H	-1	170.1
		Devin Nature (ESI-)	(2-Dodecenyl)succinic anhydride	C16H26O3	M-H	-1	170.4
		Devin Nature (ESI-)	Barium bis(2-ethylhexanoate)	C16H30BaO4	M-H	-1	137.4
		Devin Nature (ESI-)	(Z)-11-Hexadecenal	C16H30O	M-H	-1	163.6
		Devin Nature (ESI-)	(Z)-Hexadec-9-enoic acid	C16H30O2	M-H	-1	168.4
		Devin Nature (ESI-)	2,2,4-Trimethyl-1,3-pentanediol diisobutyrate	C16H30O4	M-H	-1	172.3
		Devin Nature (ESI-)	Hexadecanoic acid	C16H32O2	M-H	-1	169.2
		Devin Nature (ESI-)	Ethyl tetradecanoate	C16H32O2	M-H	-1	169.8
		Devin Nature (ESI-)	2-Hexyldecanoic acid	C16H32O2	M-H	-1	176.7
		Devin Nature (ESI-)	Tributyltin methacrylate	C16H32O2Sn	M-H	-1	375.1
		Devin Nature (ESI-)	Decyl beta-D-glucopyranoside	C16H32O6	M-H	-1	192.6
		Devin Nature (ESI-)	Sodium hexyldecyl sulfate	C16H33O4S	M-H	-1	181.3
		Devin Nature (ESI-)	Bis(2-ethylhexyl) phosphate	C16H35O4P	M-H	-1	187
		Devin Nature (ESI-)	Tetrabutylphosphonium chloride	C16H36ClP	M-H	-1	169.4
		Devin Nature (ESI-)	Zenarestat	C17H11BrClFN2O4	M-H	-1	188.9
		Devin Nature (ESI-)	Acid Red 337	C17H11F3N3O4S	M-H	-1	195.6
		Devin Nature (ESI-)	4,4'-(1H-1,2,4-Triazol-1-ylmethylene)dibenzonitrile	C17H11N5	M-H	-1	166.5
		Devin Nature (ESI-)	Fenarimol	C17H12Cl2N2O	M-H	-1	176
		Devin Nature (ESI-)	UK-333747	C17H12Cl2N6O4	M-H	-1	190.9
		Devin Nature (ESI-)	Nuarimol	C17H12ClFN2O	M-H	-1	170.7
		Devin Nature (ESI-)	PharmaGSID_48505	C17H12ClN5O2	M-H	-1	181.1
		Devin Nature (ESI-)	3-Hydroxy-N-(3-nitrophenyl)naphthalene-2-carboxamide	C17H12N2O4	M-H	-1	170.2
		Devin Nature (ESI-)	C.I. Acid Orange 8, monosodium salt	C17H13N2O4S	M-H	-1	187.1
		Devin Nature (ESI-)	3-Hydroxy-2-naphthanilide	C17H13NO2	M-H	-1	160.7
		Devin Nature (ESI-)	Celecoxib	C17H14F3N3O2S	M-H	-1	190.8
		Devin Nature (ESI-)	Rofecoxib	C17H14O4S	M-H	-1	174.4
		Devin Nature (ESI-)	Tembotrione	C17H16ClF3O6S	M-H	-1	188.5
		Devin Nature (ESI-)	Flutolanil	C17H16F3NO2	M-H	-1	176.1
		Devin Nature (ESI-)	2,7-Acetylaminofluorene	C17H16N2O2	M-H	-1	174.7
		Devin Nature (ESI-)	Imazaquin	C17H17N3O3	M-H	-1	176.9
		Devin Nature (ESI-)	Fenamidone	C17H17N3OS	M-H	-1	174.6
		Devin Nature (ESI-)	UK-373911	C17H18Cl2N2O2S	M-H	-1	197.2
		Devin Nature (ESI-)	Bumetrizole	C17H18ClN3O	M-H	-1	183.2
		Devin Nature (ESI-)	1,3-Propanediyl bis(p-aminobenzoate)	C17H18N2O4	M-H	-1	166.6
		Devin Nature (ESI-)	4-tert-Butylphenyl salicylate	C17H18O3	M-H	-1	168.4
		Devin Nature (ESI-)	4,4-Bis(4-hydroxyphenyl)valeric acid	C17H18O4	M-H	-1	177.5
		Devin Nature (ESI-)	CP-114271	C17H19F3N2O4S	M-H	-1	184.7
		Devin Nature (ESI-)	CP-409092	C17H19N3O2	M-H	-1	178.1
		Devin Nature (ESI-)	Anastrozole	C17H19N5	M-H	-1	178.4
		Devin Nature (ESI-)	N-Benzyl-9-(tetrahydro-2H-pyran-2-yl)adenine	C17H19N5O	M-H	-1	185.6
		Devin Nature (ESI-)	Mepronil	C17H19NO2	M-H	-1	172.6
		Devin Nature (ESI-)	3,3'-Dimethylbisphenol A	C17H20O2	M-H	-1	172.9
		Devin Nature (ESI-)	UK-416244	C17H22N2O3S2	M-H	-1	196.9
		Devin Nature (ESI-)	Tepraloxydim	C17H24ClNO4	M-H	-1	181.1
		Devin Nature (ESI-)	Alloxydim sodium	C17H24NNaO5	M-H	-1	177.7
		Devin Nature (ESI-)	CP-642931	C17H25N7O	M-H	-1	192.5
		Devin Nature (ESI-)	Clethodim	C17H26ClNO3S	M-H	-1	184.6
		Devin Nature (ESI-)	(6)-Gingerol	C17H26O4	M-H	-1	169.5
		Devin Nature (ESI-)	3-[3,5-DI(tert-butyl)-4-hydroxyphenyl]propanohydrazide	C17H28N2O2	M-H	-1	174.5
		Devin Nature (ESI-)	2,6-Di-tert-butyl-4-[(dimethylamino)methyl]phenol	C17H29NO	M-H	-1	172
		Devin Nature (ESI-)	Sethoxydim	C17H29NO3S	M-H	-1	178.5
		Devin Nature (ESI-)	Dibutyl azelate	C17H32O4	M-H	-1	176
		Devin Nature (ESI-)	Methyl hexadecanoate	C17H34O2	M-H	-1	173.6
		Devin Nature (ESI-)	Lufenuron	C17H8Cl2F8N2O3	M-H	-1	205.4
		Devin Nature (ESI-)	Novaluron	C17H9ClF8N2O4	M-H	-1	204.4
		Devin Nature (ESI-)	C.I. Disperse Yellow 64	C18H10BrNO3	M-H	-1	171.5
		Devin Nature (ESI-)	7,12-Benz(a)anthraquinone	C18H10O2	M-H	-1	155.7
		Devin Nature (ESI-)	D & C Yellow 11	C18H11NO2	M-H	-1	163.8
		Devin Nature (ESI-)	Boscalid	C18H12Cl2N2O	M-H	-1	177.1
		Devin Nature (ESI-)	Parinol	C18H13Cl2NO	M-H	-1	177.2
		Devin Nature (ESI-)	Potassium 5-carbamoyl-3-[5'-fluoro-2'-(2,2,3,3,3-pentafluoropropoxy)-3-biphenylyl]-1,2,4-triazol-1-ide hydrate (1:1:1)	C18H13F6N4O3	M-H	-1	195.5
		Devin Nature (ESI-)	C.I. Acid Red 1	C18H13N32O8S2	M-H	-1	210.2
		Devin Nature (ESI-)	C.I. Acid Orange 3	C18H13N4O7S	M-H	-1	204.4
		Devin Nature (ESI-)	Naptalam	C18H13NO3	M-H	-1	168.6
		Devin Nature (ESI-)	CP-863187	C18H14F2N4O	M-H	-1	178.7
		Devin Nature (ESI-)	Bicalutamide	C18H14F4N2O4S	M-H	-1	183.9
		Devin Nature (ESI-)	FD&C Red 4	C18H14N22O7S2	M-H	-1	208.6
		Devin Nature (ESI-)	Allura Red C.I.16035	C18H14N22O8S2	M-H	-1	214.8
		Devin Nature (ESI-)	Sulfasalazine	C18H14N4O5S	M-H	-1	197.5
		Devin Nature (ESI-)	C.I.Disperse Yellow 42	C18H15N3O4S	M-H	-1	188.2
		Devin Nature (ESI-)	3-Hydroxy-2-naphthoic o-anisidide	C18H15NO3	M-H	-1	168.9
		Devin Nature (ESI-)	C.I. Solvent Red 80	C18H16N2O3	M-H	-1	177.5
		Devin Nature (ESI-)	Usnic acid	C18H16O7	M-H	-1	177.1
		Devin Nature (ESI-)	Triphenylsilanol	C18H16OSi	M-H	-1	171
		Devin Nature (ESI-)	CJ-013790	C18H17FN2O4	M-H	-1	249.9
		Devin Nature (ESI-)	CP-457920	C18H17N3O3	M-H	-1	183.9
		Devin Nature (ESI-)	(-)-Enterolactone	C18H18O4	M-H	-1	165.3
		Devin Nature (ESI-)	PharmaGSID_48507	C18H19ClF2N4O3	M-H	-1	193.4
		Devin Nature (ESI-)	Halofenozide	C18H19ClN2O2	M-H	-1	178.2
		Devin Nature (ESI-)	CP-544439	C18H19FN2O6S	M-H	-1	184.6
		Devin Nature (ESI-)	2-[4-(Diethylamino)-2-hydroxybenzoyl]benzoic acid	C18H19NO4	M-H	-1	179.8
		Devin Nature (ESI-)	Equilin	C18H20O2	M-H	-1	172.2
		Devin Nature (ESI-)	Diethylstilbestrol	C18H20O2	M-H	-1	176.2
		Devin Nature (ESI-)	17beta-Trenbolone	C18H22O2	M-H	-1	168.7
		Devin Nature (ESI-)	4,4'-(4-Methylpentane-2,2-diyl)diphenol	C18H22O2	M-H	-1	175.3
		Devin Nature (ESI-)	Hexestrol	C18H22O2	M-H	-1	177.2
		Devin Nature (ESI-)	Nordihydroguaiaretic acid	C18H22O4	M-H	-1	167.5
		Devin Nature (ESI-)	Zearalenone	C18H22O5	M-H	-1	177.5
		Devin Nature (ESI-)	Tebufenpyrad	C18H24ClN3O	M-H	-1	194
		Devin Nature (ESI-)	Isoxaben	C18H24N2O4	M-H	-1	185.9
		Devin Nature (ESI-)	17beta-Estradiol	C18H24O2	M-H	-1	174.7
		Devin Nature (ESI-)	17alpha-Estradiol	C18H24O2	M-H	-1	174.8
		Devin Nature (ESI-)	Estriol	C18H24O3	M-H	-1	178.1
		Devin Nature (ESI-)	6-(Octahydroquinolin-1(2H)-ylsulfonyl)-1,2,3,4-tetrahydroquinoline	C18H26N2O2S	M-H	-1	179.6
		Devin Nature (ESI-)	Capsaicin	C18H27NO3	M-H	-1	177.8
		Devin Nature (ESI-)	Methyl 3,5-bis(tert-butyl)-4-hydroxyhydrocinnamate	C18H28O3	M-H	-1	178.7
		Devin Nature (ESI-)	Sodium dodecylbenzenesulfonate	C18H30O3S	M-H	-1	186.3
		Devin Nature (ESI-)	2,4,6-Tris(tert-butyl)phenol	C18H30O	M-H	-1	173.2
		Devin Nature (ESI-)	n-Dodecylphenol	C18H30O	M-H	-1	173.8
		Devin Nature (ESI-)	Dodecylbenzenesulfonic acid	C18H30O3S	M-H	-1	184.8
		Devin Nature (ESI-)	Linoleic acid	C18H32O2	M-H	-1	175.2
		Devin Nature (ESI-)	Oleic acid	C18H34O2	M-H	-1	176.3
		Devin Nature (ESI-)	(9Z,12R)-12-Hydroxyoctadec-9-enoic acid	C18H34O3	M-H	-1	178.6
		Devin Nature (ESI-)	Octadecanoic acid	C18H36O2	M-H	-1	177.2
		Devin Nature (ESI-)	16-Methylheptadecanoic acid	C18H36O2	M-H	-1	177.5
		Devin Nature (ESI-)	Butyl myristate	C18H36O2	M-H	-1	177.6
		Devin Nature (ESI-)	Isooctadecanoic acid	C18H36O2	M-H	-1	177.8
		Devin Nature (ESI-)	Ethyl hexadecanoate	C18H36O2	M-H	-1	177.9
		Devin Nature (ESI-)	12-Hydroxyoctadecanoic acid	C18H36O3	M-H	-1	178.9
		Devin Nature (ESI-)	Octadecyl sulfate sodium salt	C18H37O4S	M-H	-1	189.8
		Devin Nature (ESI-)	Triethanolamine Laurate	C18H39NO5	M-H	-1	155.2
		Devin Nature (ESI-)	Tris(2-butoxyethyl) phosphate	C18H39O7P	M-H	-1	204.5
		Devin Nature (ESI-)	Dodecyl sulfate triethanolamine salt	C18H41NO7S	M-H	-1	166.1
		Devin Nature (ESI-)	C.I. Acid Yellow 3 disodium salt	C18H9N2O8S2	M-H	-1	204.3
		Devin Nature (ESI-)	Bromophenol blue	C19H10Br4O5S	M-H	-1	214.2
		Devin Nature (ESI-)	Diflufenican	C19H11F5N2O2	M-H	-1	180.6
		Devin Nature (ESI-)	CITCO	C19H12Cl3N3OS	M-H	-1	199
		Devin Nature (ESI-)	Phenol Red sodium salt	C19H13O5S	M-H	-1	181.8
		Devin Nature (ESI-)	1-Methyl-3-phenyl-5-(3-(trifluoromethyl)phenyl)-4-pyridone	C19H14F3NO	M-H	-1	178.9
		Devin Nature (ESI-)	Phenol red	C19H14O5S	M-H	-1	182
		Devin Nature (ESI-)	Lactofen	C19H15ClF3NO7	M-H	-1	196
		Devin Nature (ESI-)	(+/-)-Coumachlor	C19H15ClO4	M-H	-1	180.2
		Devin Nature (ESI-)	Flumioxazin	C19H15FN2O4	M-H	-1	184.5
		Devin Nature (ESI-)	C.I. Acid Violet 12, disodium salt	C19H15N32O9S2	M-H	-1	218
		Devin Nature (ESI-)	Sodium warfarin	C19H15NaO4	M-H	-1	172.5
		Devin Nature (ESI-)	Indomethacin	C19H16ClNO4	M-H	-1	249
		Devin Nature (ESI-)	Coumatetralyl	C19H16O3	M-H	-1	169.2
		Devin Nature (ESI-)	Warfarin	C19H16O4	M-H	-1	172.2
		Devin Nature (ESI-)	Bisdemethoxycurcumin	C19H16O4	M-H	-1	176.1
		Devin Nature (ESI-)	BPS-MPE4	C19H16O4S	M-H	-1	183.9
		Devin Nature (ESI-)	FR167356	C19H17Cl2NO3	M-H	-1	191.5
		Devin Nature (ESI-)	Bispyribac-sodium	C19H17N4O8	M-H	-1	187.4
		Devin Nature (ESI-)	C.I. Basic Red 9 monohydrochloride	C19H18ClN3	M-H	-1	177.9
		Devin Nature (ESI-)	1,3-Bis(4-nitrophenyl)urea 4,6-dimethylpyrimidin-2-ol (1:1)	C19H18N6O6	M-H	-1	248.4
		Devin Nature (ESI-)	CH 223191	C19H19N5O	M-H	-1	190.8
		Devin Nature (ESI-)	CP-634384	C19H19NO5	M-H	-1	199.1
		Devin Nature (ESI-)	Piragliatin	C19H20ClN3O4S	M-H	-1	204.3
		Devin Nature (ESI-)	Fluazifop-butyl	C19H20F3NO4	M-H	-1	188.7
		Devin Nature (ESI-)	4-Butyl-1,2-diphenyl-3,5-Pyrazolidinedione	C19H20N2O2	M-H	-1	177.5
		Devin Nature (ESI-)	UK-156819	C19H20N2O2	M-H	-1	183.7
		Devin Nature (ESI-)	Aminopterin	C19H20N8O5	M-H	-1	199.5
		Devin Nature (ESI-)	Pencycuron	C19H21ClN2O	M-H	-1	185.7
		Devin Nature (ESI-)	Pioglitazone hydrochloride	C19H21ClN2O3S	M-H	-1	176.4
		Devin Nature (ESI-)	MK-968	C19H21F2N5O	M-H	-1	198.9
		Devin Nature (ESI-)	PharmaGSID_48506	C19H22ClN3O3S	M-H	-1	202.7
		Devin Nature (ESI-)	Gibberellic acid	C19H22O6	M-H	-1	176.4
		Devin Nature (ESI-)	4,4'-Propane-2,2-diylbis(2,6-dimethylphenol)	C19H24O2	M-H	-1	182.9
		Devin Nature (ESI-)	4-Hydroxyandrostenedione	C19H26O3	M-H	-1	180
		Devin Nature (ESI-)	Darbufelone mesylate	C19H28N2O5S2	M-H	-1	186.1
		Devin Nature (ESI-)	Lauryl gallate	C19H30O5	M-H	-1	183.1
		Devin Nature (ESI-)	C.I. Solvent Red 72	C20H10Br2O5	M-H	-1	190.5
		Devin Nature (ESI-)	Fluorescein sodium	C20H102O5	M-H	-1	176.1
		Devin Nature (ESI-)	Azorubine	C20H12N22O7S2	M-H	-1	211.8
		Devin Nature (ESI-)	Fluorescein	C20H12O5	M-H	-1	176.8
		Devin Nature (ESI-)	C.I. Acid Red 88, monosodium salt	C20H13N2O4S	M-H	-1	193.7
		Devin Nature (ESI-)	Acid Blue 25	C20H13N2O5S	M-H	-1	191.1
		Devin Nature (ESI-)	C.I. Disperse Red 60	C20H13NO4	M-H	-1	175.8
		Devin Nature (ESI-)	6-Hydroxy-2-naphthyl disulfide	C20H14O2S2	M-H	-1	185.8
		Devin Nature (ESI-)	Phenolphthalein	C20H14O4	M-H	-1	176.2
		Devin Nature (ESI-)	Oxyphenisatin	C20H15NO3	M-H	-1	178.2
		Devin Nature (ESI-)	SAR102608	C20H16FN5O	M-H	-1	193.9
		Devin Nature (ESI-)	C.I. Food Red 11	C20H16N4NaO9S2	M-H	-1	231.8
		Devin Nature (ESI-)	Phenolphthalin	C20H16O4	M-H	-1	184.1
		Devin Nature (ESI-)	Vatalanib dihydrochloride	C20H17Cl3N4	M-H	-1	188.9
		Devin Nature (ESI-)	AVE2865	C20H17ClF3N3O4	M-H	-1	196.2
		Devin Nature (ESI-)	C.I. Acid Orange 24, monosodium salt	C20H17N4O5S	M-H	-1	221
		Devin Nature (ESI-)	4,4'-(1-Phenylethylidene)bisphenol	C20H18O2	M-H	-1	180
		Devin Nature (ESI-)	4,4',4''-Ethane-1,1,1-triyltriphenol	C20H18O3	M-H	-1	184.3
		Devin Nature (ESI-)	3-[5-(Aminosulfonyl)benzoxazol-2-yl]-7-(diethylamino)coumarin	C20H19N3O5S	M-H	-1	218.6
		Devin Nature (ESI-)	SSR504734	C20H20ClF3N2O	M-H	-1	191.6
		Devin Nature (ESI-)	Carabersat	C20H20FNO4	M-H	-1	186
		Devin Nature (ESI-)	2-(2,6-Diisopropylphenyl)-5-hydroxy-1H-isoindole-1,3-dione	C20H21NO3	M-H	-1	182
		Devin Nature (ESI-)	17alpha-Ethinylestradiol	C20H24O2	M-H	-1	182.3
		Devin Nature (ESI-)	Octrizole	C20H25N3O	M-H	-1	190
		Devin Nature (ESI-)	2-(2H-Benzotriazol-2-yl)-6-(butan-2-yl)-4-tert-butylphenol	C20H25N3O	M-H	-1	192.5
		Devin Nature (ESI-)	2-(2'-Hydroxy-3',5'-di-tert-butylphenyl)benzotriazole	C20H25N3O	M-H	-1	192.5
		Devin Nature (ESI-)	CP-465394	C20H27N2O5S	M-H	-1	199.5
		Devin Nature (ESI-)	Trilostane	C20H27NO3	M-H	-1	186.2
		Devin Nature (ESI-)	Tralkoxydim	C20H27NO3	M-H	-1	188.9
		Devin Nature (ESI-)	Sodium abietate	C20H29O2	M-H	-1	182
		Devin Nature (ESI-)	Sclareol	C20H36O2	M-H	-1	178.9
		Devin Nature (ESI-)	Docusate sodium	C20H37NaO7S	M-H	-1	206.1
		Devin Nature (ESI-)	D&C Red 27	C20H4Br4Cl4O5	M-H	-1	226.8
		Devin Nature (ESI-)	Eosin	C20H6Br4NaO5	M-H	-1	207.8
		Devin Nature (ESI-)	FD&C Red 3	C20H6I4NaO5	M-H	-1	217.9
		Devin Nature (ESI-)	2',4',5',7'-Tetrabromofluorescein	C20H8Br4O5	M-H	-1	208.7
		Devin Nature (ESI-)	C.I. Solvent Red 140	C20H8I4O5	M-H	-1	218.2
		Devin Nature (ESI-)	Chlorfluazuron	C20H9Cl3F5N3O3	M-H	-1	224.4
		Devin Nature (ESI-)	Flufenoxuron	C21H11ClF6N2O3	M-H	-1	215.8
		Devin Nature (ESI-)	Sodium 2,6-dibromo-4-(3-(3,5-dibromo-4-hydroxy-2-methylphenyl)-2,2-dioxido-3H-1,2-benzoxathiol-3-yl)-3-methylphenolate	C21H13Br4O5S	M-H	-1	217.4
		Devin Nature (ESI-)	Bromcresol green	C21H14Br4O5S	M-H	-1	217
		Devin Nature (ESI-)	Bismaleimide	C21H14N2O4	M-H	-1	174.3
		Devin Nature (ESI-)	PharmaGSID_47330	C21H15F2N5O	M-H	-1	198.6
		Devin Nature (ESI-)	PharmaGSID_48510	C21H16F4N2O4	M-H	-1	202.6
		Devin Nature (ESI-)	{4-[({2-[3-Fluoro-4-(trifluoromethyl)phenyl]-4-methyl-1,3-thiazol-5-yl}methyl)sulfanyl]-2-methylphenoxy}acetic acid	C21H17F4NO3S2	M-H	-1	199.5
		Devin Nature (ESI-)	Temafloxacin	C21H18F3N3O3	M-H	-1	209.4
		Devin Nature (ESI-)	C.I. Acid Orange 156	C21H19N4O5S	M-H	-1	231.2
		Devin Nature (ESI-)	Curcumin	C21H20O6	M-H	-1	187.7
		Devin Nature (ESI-)	Haloperidol	C21H23ClFNO2	M-H	-1	190.2
		Devin Nature (ESI-)	Flumiclorac-pentyl	C21H23ClFNO5	M-H	-1	196.2
		Devin Nature (ESI-)	Besonprodil	C21H23FN2O3S	M-H	-1	188.5
		Devin Nature (ESI-)	CP-471358	C21H23FN2O7S	M-H	-1	198.1
		Devin Nature (ESI-)	N-(9-Fluorenylmethoxycarbonyl)-L-leucine	C21H23NO4	M-H	-1	263.8
		Devin Nature (ESI-)	Tetrahydrocurcumin	C21H24O6	M-H	-1	184.8
		Devin Nature (ESI-)	Octabenzone	C21H26O3	M-H	-1	190.2
		Devin Nature (ESI-)	Prednisone	C21H26O5	M-H	-1	253.9
		Devin Nature (ESI-)	Cetirizine hydrochloride (1:2)	C21H27Cl3N2O3	M-H	-1	195
		Devin Nature (ESI-)	Glipizide	C21H27N5O4S	M-H	-1	201.4
		Devin Nature (ESI-)	Cortisone	C21H28O5	M-H	-1	257.2
		Devin Nature (ESI-)	17alpha-Hydroxyprogesterone	C21H30O3	M-H	-1	184.4
		Devin Nature (ESI-)	21-Hydroxyprogesterone	C21H30O3	M-H	-1	186.5
		Devin Nature (ESI-)	Buspirone	C21H31N5O2	M-H	-1	202.9
		Devin Nature (ESI-)	Oleyl sarcosine	C21H39NO3	M-H	-1	191.2
		Devin Nature (ESI-)	C.I. Pigment Red 122	C22H16N2O2	M-H	-1	185.7
		Devin Nature (ESI-)	C.I. Disperse Blue 27	C22H16N2O7	M-H	-1	201.7
		Devin Nature (ESI-)	Famoxadone	C22H18N2O4	M-H	-1	195.7
		Devin Nature (ESI-)	1,3-Dihydro-3,3-bis(4-hydroxy-m-tolyl)-2H-indol-2-one	C22H19NO3	M-H	-1	190.8
		Devin Nature (ESI-)	PharmaGSID_48519	C22H20BrN5O4	M-H	-1	220.2
		Devin Nature (ESI-)	SB243213A	C22H20ClF3N4O2	M-H	-1	209.1
		Devin Nature (ESI-)	CP-612372	C22H20N4O4	M-H	-1	201
		Devin Nature (ESI-)	Carminic acid	C22H20O13	M-H	-1	208.9
		Devin Nature (ESI-)	CP-457677	C22H21FN2O3	M-H	-1	196.7
		Devin Nature (ESI-)	Losartan potassium	C22H22ClKN6O	M-H	-1	203.4
		Devin Nature (ESI-)	Rosiglitazone maleate	C22H23N3O7S	M-H	-1	176.3
		Devin Nature (ESI-)	Chlortetracycline hydrochloride	C22H24Cl2N2O8	M-H	-1	201.2
		Devin Nature (ESI-)	Oxytetracycline hydrochloride	C22H25ClN2O9	M-H	-1	198.4
		Devin Nature (ESI-)	4-[[(5,6,7,8-Tetrahydro-5,5,8,8-tetramethyl-2-naphthalenyl)carbonyl]amino]benzoic acid	C22H25NO3	M-H	-1	198
		Devin Nature (ESI-)	Colchicine	C22H25NO6	M-H	-1	197.3
		Devin Nature (ESI-)	4-[3-(4-Acetyl-3-hydroxy-2-propylphenoxy)propoxy]phenoxy-acetic acid	C22H26O7	M-H	-1	190.5
		Devin Nature (ESI-)	SR58611	C22H27Cl2NO4	M-H	-1	194.5
		Devin Nature (ESI-)	Danazol	C22H27NO2	M-H	-1	193.1
		Devin Nature (ESI-)	Betamethasone 21-phosphate disodium	C22H28FNaO8P	M-H	-1	199.8
		Devin Nature (ESI-)	Dexamethasone sodium phosphate	C22H28FNaO8P	M-H	-1	201
		Devin Nature (ESI-)	Tebufenozide	C22H28N2O2	M-H	-1	193.6
		Devin Nature (ESI-)	Methoxyfenozide	C22H28N2O3	M-H	-1	194.2
		Devin Nature (ESI-)	Ilepatril	C22H28N2O5S	M-H	-1	193.7
		Devin Nature (ESI-)	Fluorometholone	C22H29FO4	M-H	-1	272.5
		Devin Nature (ESI-)	Dexamethasone	C22H29FO5	M-H	-1	269.9
		Devin Nature (ESI-)	PharmaGSID_47333	C22H30N4O2	M-H	-1	199.2
		Devin Nature (ESI-)	Pregnenolone carbonitrile	C22H31NO2	M-H	-1	189.5
		Devin Nature (ESI-)	Chlorhexidine dihydrochloride	C22H32Cl4N10	M-H	-1	233.2
		Devin Nature (ESI-)	Ascorbyl palmitate	C22H38O7	M-H	-1	202.4
		Devin Nature (ESI-)	2-(8-Heptadecenyl)-2-imidazoline-1-ethanol	C22H42N2O	M-H	-1	196.6
		Devin Nature (ESI-)	AVE9423	C23H12Cl2F2N2O5	M-H	-1	216.1
		Devin Nature (ESI-)	Cromolyn sodium	C23H14NaO11	M-H	-1	186
		Devin Nature (ESI-)	Chlorophacinone	C23H15ClO3	M-H	-1	193.2
		Devin Nature (ESI-)	(2R)-2-[4-[[[[2-(1,3-Benzodioxol-5-yloxy)-3-pyridinyl]carbonyl]amino]methyl]-3-fluorophenoxy]propanoic acid	C23H19FN2O7	M-H	-1	202.7
		Devin Nature (ESI-)	Flubendiamide	C23H22F7IN2O4S	M-H	-1	222.1
		Devin Nature (ESI-)	p-Xylenol blue	C23H22O5S	M-H	-1	198
		Devin Nature (ESI-)	Rotenone	C23H22O6	M-H	-1	199
		Devin Nature (ESI-)	Surinabant	C23H23BrCl2N4O	M-H	-1	226.6
		Devin Nature (ESI-)	Ingliforib	C23H24ClN3O5	M-H	-1	206.2
		Devin Nature (ESI-)	Glybenclamide	C23H28ClN3O5S	M-H	-1	213.2
		Devin Nature (ESI-)	Minocycline hydrochloride	C23H28ClN3O7	M-H	-1	208.7
		Devin Nature (ESI-)	CP-401387	C23H29N3O2	M-H	-1	213.8
		Devin Nature (ESI-)	2,2'-Methylenebis(4-methyl-6-tert-butylphenol)	C23H32O2	M-H	-1	195.4
		Devin Nature (ESI-)	Pravastatin sodium	C23H35O7	M-H	-1	201.5
		Devin Nature (ESI-)	Finasteride	C23H36N2O2	M-H	-1	198.1
		Devin Nature (ESI-)	Argatroban	C23H36N6O5S	M-H	-1	207.5
		Devin Nature (ESI-)	Argatroban monohydrate	C23H38N6O6S	M-H	-1	207.8
		Devin Nature (ESI-)	Perindopril erbumine	C23H43N3O5	M-H	-1	190.7
		Devin Nature (ESI-)	SAR115740	C24H17F2N3O	M-H	-1	193.8
		Devin Nature (ESI-)	C.I. Pigment Red 22	C24H18N4O4	M-H	-1	207
		Devin Nature (ESI-)	CI-1018	C24H20N4O2	M-H	-1	195
		Devin Nature (ESI-)	FR130739	C24H22N7	M-H	-1	204.3
		Devin Nature (ESI-)	FR150011	C24H23NO4S	M-H	-1	291
		Devin Nature (ESI-)	Trelanserin	C24H24FN5O2S	M-H	-1	203.8
		Devin Nature (ESI-)	Mizolastine	C24H25FN6O	M-H	-1	204.5
		Devin Nature (ESI-)	Fluvastatin	C24H26FNO4	M-H	-1	200
		Devin Nature (ESI-)	2,4-Bis(1-methyl-1-phenylethyl)phenol	C24H26O	M-H	-1	187.8
		Devin Nature (ESI-)	Bisphenol P	C24H26O2	M-H	-1	180.1
		Devin Nature (ESI-)	Troglitazone	C24H27NO5S	M-H	-1	193.9
		Devin Nature (ESI-)	Bexarotene	C24H28O2	M-H	-1	208.7
		Devin Nature (ESI-)	Cyproterone acetate	C24H29ClO4	M-H	-1	201.5
		Devin Nature (ESI-)	Fluocinolone acetonide	C24H30F2O6	M-H	-1	194.2
		Devin Nature (ESI-)	Flurandrenolide	C24H33FO6	M-H	-1	201.8
		Devin Nature (ESI-)	Ximelagatran	C24H35N5O5	M-H	-1	216.1
		Devin Nature (ESI-)	Lithocholic acid	C24H40O3	M-H	-1	203
		Devin Nature (ESI-)	Sorbitan, mono-(9Z)-9-octadecenoate	C24H44O6	M-H	-1	207.7
		Devin Nature (ESI-)	Dodecylbenzene sulfonate triethanolamine(1:1)	C24H45NO6S	M-H	-1	228
		Devin Nature (ESI-)	Fandosentan potassium salt	C25H17F3NO6S	M-H	-1	204.7
		Devin Nature (ESI-)	4,4'-(9H-Fluorene-9,9-diyl)diphenol	C25H18O2	M-H	-1	194.8
		Devin Nature (ESI-)	SSR161421	C25H20N4O2	M-H	-1	210.8
		Devin Nature (ESI-)	AVE3295	C25H21FN3O3S	M-H	-1	203
		Devin Nature (ESI-)	AVE3247	C25H23ClN5O4S	M-H	-1	249.7
		Devin Nature (ESI-)	Hydramethylnon	C25H24F6N4	M-H	-1	234.7
		Devin Nature (ESI-)	Deflazacort	C25H31NO6	M-H	-1	206.7
		Devin Nature (ESI-)	Budesonide	C25H34O6	M-H	-1	204.6
		Devin Nature (ESI-)	SAR 150640	C25H35ClN2O7S	M-H	-1	225.6
		Devin Nature (ESI-)	2,2'-Methylenebis(ethyl-6-tert-butylphenol)	C25H36O2	M-H	-1	203.6
		Devin Nature (ESI-)	2-Methyl-4,6-bis[(octylthio)methyl]phenol	C25H44OS2	M-H	-1	208
		Devin Nature (ESI-)	N,N'-Di-2-naphthyl-p-phenylenediamine	C26H20N2	M-H	-1	203.8
		Devin Nature (ESI-)	2,2'-Dibenzoylaminodiphenyl disulfide	C26H20N2O2S2	M-H	-1	206
		Devin Nature (ESI-)	4-Hydroxytamoxifen	C26H29NO2	M-H	-1	214.6
		Devin Nature (ESI-)	Nicardipine hydrochloride	C26H30ClN3O6	M-H	-1	214.2
		Devin Nature (ESI-)	Cerivastatin sodium	C26H33FNO5	M-H	-1	216.3
		Devin Nature (ESI-)	PD 0343701	C26H34N4O4S2	M-H	-1	209.3
		Devin Nature (ESI-)	Estradiol cypionate	C26H36O3	M-H	-1	220.4
		Devin Nature (ESI-)	Chlorhexidine diacetate	C26H38Cl2N10O4	M-H	-1	233.6
		Devin Nature (ESI-)	Glycocholic acid	C26H43NO6	M-H	-1	202.5
		Devin Nature (ESI-)	BisOPP-A	C27H24O2	M-H	-1	204
		Devin Nature (ESI-)	4,4'-(Isopropylidenebis(4,1-phenyleneoxy))dianiline	C27H26N2O2	M-H	-1	199.3
		Devin Nature (ESI-)	CP-532623	C27H27F9N2O3	M-H	-1	231.1
		Devin Nature (ESI-)	Doxorubicin hydrochloride	C27H30ClNO11	M-H	-1	223.1
		Devin Nature (ESI-)	C.I. Acid Blue 1, sodium salt	C27H31N2O6S2	M-H	-1	247.7
		Devin Nature (ESI-)	Bosentan hydrate	C27H31N5O7S	M-H	-1	232.9
		Devin Nature (ESI-)	Mosapride citrate	C27H33ClFN3O10	M-H	-1	199.8
		Devin Nature (ESI-)	Ro 3280	C27H35F2N7O3	M-H	-1	236.7
		Devin Nature (ESI-)	Betamethasone valerate	C27H37FO6	M-H	-1	215.5
		Devin Nature (ESI-)	17-((1-Oxohexyl)oxy)pregn-4-ene-3,20-dione	C27H40O4	M-H	-1	212.9
		Devin Nature (ESI-)	Benzenesulfonic acid, 2,2′-[(9,10-dihydro-9,10-dioxo-1,4-anthracenediyl)diimino]bis[5-methyl-, sodium salt (1:2)	C28H20N2NaO8S2	M-H	-1	227.8
		Devin Nature (ESI-)	Disodium 4,4'-bis(2-sulfostyryl)biphenyl	C28H20NaO6S2	M-H	-1	248.5
		Devin Nature (ESI-)	Raloxifene hydrochloride	C28H28ClNO4S	M-H	-1	213.4
		Devin Nature (ESI-)	Pimozide	C28H29F2N3O	M-H	-1	215.8
		Devin Nature (ESI-)	Astemizole	C28H31FN4O	M-H	-1	227.8
		Devin Nature (ESI-)	Denatonium benzoate	C28H34N2O3	M-H	-1	185.3
		Devin Nature (ESI-)	UK-343664	C28H35N7O4S	M-H	-1	238.6
		Devin Nature (ESI-)	SAR377142	C28H37ClN6O6	M-H	-1	235.2
		Devin Nature (ESI-)	CI-1029	C28H37NO4S	M-H	-1	214.2
		Devin Nature (ESI-)	MK-812	C28H40F3N3O7	M-H	-1	207.8
		Devin Nature (ESI-)	4,4'-Dioctyldiphenylamine	C28H43N	M-H	-1	221
		Devin Nature (ESI-)	C.I. Direct Red 81 disodium salt	C29H19N5NaO8S2	M-H	-1	283.1
		Devin Nature (ESI-)	Etoposide	C29H32O13	M-H	-1	239.5
		Devin Nature (ESI-)	Mifepristone	C29H35NO2	M-H	-1	221.9
		Devin Nature (ESI-)	Methyl hesperidin	C29H36O15	M-H	-1	245.2
		Devin Nature (ESI-)	Candoxatril	C29H41NO7	M-H	-1	226.4
		Devin Nature (ESI-)	Ouabain	C29H44O12	M-H	-1	236.7
		Devin Nature (ESI-)	4,4'-Methylenebis(2,6-di-t-butylphenol)	C29H44O2	M-H	-1	221.2
		Devin Nature (ESI-)	Lithium bis[(trifluoromethyl)sulfonyl]azanide	C2F6NO4S2	M-H	-1	129.9
		Devin Nature (ESI-)	Sodium fluoroacetate	C2H2FO2	M-H	-1	138.3
		Devin Nature (ESI-)	1H-1,2,4-Triazole	C2H3N3	M-H	-1	107.7
		Devin Nature (ESI-)	Sodium ethenesulfonate	C2H3O3S	M-H	-1	113.6
		Devin Nature (ESI-)	Amitrole	C2H4N4	M-H	-1	113.2
		Devin Nature (ESI-)	Dimethylarsinic acid	C2H7AsO2	M-H	-1	119.2
		Devin Nature (ESI-)	2-Aminoethyl hydrogen sulfate	C2H7NO4S	M-H	-1	121.6
		Devin Nature (ESI-)	Dimethyl phosphate	C2H7O4P	M-H	-1	120.6
		Devin Nature (ESI-)	FR145237	C30H22ClF3N2O2	M-H	-1	225.2
		Devin Nature (ESI-)	Bromadiolone	C30H23BrO4	M-H	-1	215.1
		Devin Nature (ESI-)	C.I. Direct Yellow 12	C30H26N4NaO8S2	M-H	-1	279.3
		Devin Nature (ESI-)	2-(2H-Benzotriazol-2-yl)-4,6-bis(1-methyl-1-phenylethyl)phenol	C30H29N3O	M-H	-1	222.1
		Devin Nature (ESI-)	PharmaGSID_48513	C30H30F7N3O3	M-H	-1	232.7
		Devin Nature (ESI-)	4-(2-Phenylpropan-2-yl)-N-[4-(2-phenylpropan-2-yl)phenyl]aniline	C30H31N	M-H	-1	222.7
		Devin Nature (ESI-)	Nelivaptan	C30H32ClN3O8S	M-H	-1	233.1
		Devin Nature (ESI-)	SB413217A	C30H36ClFN4O2	M-H	-1	226.8
		Devin Nature (ESI-)	1,1-Bis(3-cyclohexyl-4-hydroxyphenyl)cyclohexane	C30H40O2	M-H	-1	217.2
		Devin Nature (ESI-)	Tetrabutyl ethylidenebisphenol	C30H46O2	M-H	-1	224.4
		Devin Nature (ESI-)	MK-547	C31H31NNaO7	M-H	-1	236.4
		Devin Nature (ESI-)	AVE6324	C31H36Cl2N4O7S	M-H	-1	269.8
		Devin Nature (ESI-)	PharmaGSID_48521	C31H49N5O4	M-H	-1	248.6
		Devin Nature (ESI-)	Milbemectin (mixture of 70% Milbemycin A4, 30% Milbemycin A3)	C32H46O7	M-H	-1	242.1
		Devin Nature (ESI-)	Fulvestrant	C32H47F5O3S	M-H	-1	246.5
		Devin Nature (ESI-)	Candesartan cilexetil	C33H34N6O6	M-H	-1	244
		Devin Nature (ESI-)	Atorvastatin	C33H35FN2O5	M-H	-1	228.4
		Devin Nature (ESI-)	Bromocriptine mesylate	C33H44BrN5O8S	M-H	-1	251.7
		Devin Nature (ESI-)	Aplaviroc hydrochloride	C33H44ClN3O6	M-H	-1	235.7
		Devin Nature (ESI-)	C.I. Pigment Red 53	C34H24BaCl2N4O8S2	M-H	-1	187.2
		Devin Nature (ESI-)	C.I. Direct Black 38	C34H25N9NaO7S2	M-H	-1	304.4
		Devin Nature (ESI-)	Farglitazar	C34H30N2O5	M-H	-1	228.5
		Devin Nature (ESI-)	PharmaGSID_47337	C34H31N4O4	M-H	-1	232.5
		Devin Nature (ESI-)	SR146131 trifluoroacetate (1:1)	C34H37ClF3N3O7S	M-H	-1	258.7
		Devin Nature (ESI-)	Triethylene glycol bis(3-tert-butyl-4-hydroxy-5-methylphenyl)propionate	C34H50O8	M-H	-1	237.8
		Devin Nature (ESI-)	SSR146977	C35H42Cl2N4O2	M-H	-1	246.6
		Devin Nature (ESI-)	MK-578	C35H47FN4O2	M-H	-1	247.7
		Devin Nature (ESI-)	Calcium dodecylbenzene sulfonate	C36H58CaO6S2	M-H	-1	184.9
		Devin Nature (ESI-)	alpha-Cyclodextrin	C36H60O30	M-H	-1	286.4
		Devin Nature (ESI-)	C.I. Acid Red 114	C37H28N4NaO10S3	M-H	-1	317.8
		Devin Nature (ESI-)	FD&C Green No. 3	C37H34N2NaO10S3	M-H	-1	260.3
		Devin Nature (ESI-)	FD&C Blue No. 1	C37H34N2NaO9S3	M-H	-1	257.6
		Devin Nature (ESI-)	FD&C Green No. 1	C37H35N2O6S2	M-H	-1	261.9
		Devin Nature (ESI-)	HMR1171 trifluoroacetate (1:1)	C37H49F3N4O5S	M-H	-1	250
		Devin Nature (ESI-)	Propanedinitrile	C3H2N2	M-H	-1	103.8
		Devin Nature (ESI-)	2-Propene-1-sulfonic acid, sodium salt	C3H5NaO3S	M-H	-1	119.1
		Devin Nature (ESI-)	Trisodium 2,4,6-trithioxo-1,3,5-triazinane-1,3,5-triide	C3N3Na2S3	M-H	-1	125.6
		Devin Nature (ESI-)	C.I. Fluorescent Brightener 28, disodium salt	C40H42N12NaO10S2	M-H	-1	282.8
		Devin Nature (ESI-)	Antioxidant 1098	C40H64N2O4	M-H	-1	252.1
		Devin Nature (ESI-)	Digitoxin	C41H64O13	M-H	-1	267
		Devin Nature (ESI-)	Digoxin	C41H64O14	M-H	-1	269.7
		Devin Nature (ESI-)	Roxithromycin	C41H76N2O15	M-H	-1	282.3
		Devin Nature (ESI-)	SSR 240612	C42H53ClN4O7S	M-H	-1	271.5
		Devin Nature (ESI-)	Glycyrrhizin	C42H62O16	M-H	-1	281.7
		Devin Nature (ESI-)	Ammonium glycyrrhizinate trihydrate	C42H71NO19	M-H	-1	282.6
		Devin Nature (ESI-)	Sumilizer GA 80	C43H64O10	M-H	-1	268.7
		Devin Nature (ESI-)	Quetiapine fumarate	C46H54N6O8S2	M-H	-1	183.5
		Devin Nature (ESI-)	gamma-Cyclodextrin	C48H80O40	M-H	-1	314.1
		Devin Nature (ESI-)	Potassium perfluorobutanesulfonate	C4F9KO3S	M-H	-1	134.2
		Devin Nature (ESI-)	Acephate	C4H10NO3PS	M-H	-1	133.9
		Devin Nature (ESI-)	O,O′-Diethyl hydrogen dithiophosphate	C4H11O2PS2	M-H	-1	135
		Devin Nature (ESI-)	Diethyl hydrogen phosphate	C4H11O4P	M-H	-1	129.2
		Devin Nature (ESI-)	Ammonium diethyl dithiophosphate	C4H14NO2PS2	M-H	-1	134.4
		Devin Nature (ESI-)	5-Fluorouracil	C4H3FN2O2	M-H	-1	115.4
		Devin Nature (ESI-)	Acesulfame potassium	C4H4KNO4S	M-H	-1	125.1
		Devin Nature (ESI-)	Maleic hydrazide	C4H4N2O2	M-H	-1	117.8
		Devin Nature (ESI-)	Thiouracil	C4H4N2OS	M-H	-1	116.1
		Devin Nature (ESI-)	Mercury(II) acetate	C4H6HgO4	M-H	-1	138.7
		Devin Nature (ESI-)	2-Methylimidazole	C4H6N2	M-H	-1	112.8
		Devin Nature (ESI-)	3-Methyl-5-pyrazolone	C4H6N2O	M-H	-1	117.9
		Devin Nature (ESI-)	Acetazolamide	C4H6N4O3S2	M-H	-1	137.8
		Devin Nature (ESI-)	Malic acid	C4H6O5	M-H	-1	116.9
		Devin Nature (ESI-)	L-Tartaric acid	C4H6O6	M-H	-1	118.7
		Devin Nature (ESI-)	dl-Tartaric acid	C4H6O6	M-H	-1	119.1
		Devin Nature (ESI-)	Sulfosuccinic acid	C4H6O7S	M-H	-1	124.5
		Devin Nature (ESI-)	Sodium 2-methylprop-2-ene-1-sulfonate	C4H7O3S	M-H	-1	124.2
		Devin Nature (ESI-)	Perfluorobutanesulfonic acid	C4HF9O3S	M-H	-1	133.8
		Devin Nature (ESI-)	Pitavastatin calcium	C25H24FNO4	M-H	-1	207.8
		Devin Nature (ESI-)	Emamectin benzoate	C56H81NO15	M-H	-1	326.2
		Devin Nature (ESI-)	L-Glutamic acid hydrochloride	C5H10ClNO4	M-H	-1	125.9
		Devin Nature (ESI-)	Sodium L-glutamate hydrate	C5H10NO5	M-H	-1	125.4
		Devin Nature (ESI-)	2-Methylbutanoic acid	C5H10O2	M-H	-1	123.6
		Devin Nature (ESI-)	3,5,6-Trichloro-2-pyridinol	C5H2Cl3NO	M-H	-1	128
		Devin Nature (ESI-)	3,5-Dichloro-2-pyridone	C5H3Cl2NO	M-H	-1	123.4
		Devin Nature (ESI-)	4-Chloropyridine 1-oxide	C5H4ClNO	M-H	-1	117.2
		Devin Nature (ESI-)	4-Nitropyridine-1-oxide	C5H4N2O3	M-H	-1	119.2
		Devin Nature (ESI-)	Oxypurinol	C5H4N4O2	M-H	-1	122.3
		Devin Nature (ESI-)	Uric acid	C5H4N4O3	M-H	-1	126.4
		Devin Nature (ESI-)	Adenine	C5H5N5	M-H	-1	120.9
		Devin Nature (ESI-)	6-Thioguanine	C5H5N5S	M-H	-1	128.9
		Devin Nature (ESI-)	4-Pyridinol	C5H5NO	M-H	-1	113.9
		Devin Nature (ESI-)	3-Pyridinol	C5H5NO	M-H	-1	114.6
		Devin Nature (ESI-)	2,4-Dihydroxypyridine	C5H5NO2	M-H	-1	118.5
		Devin Nature (ESI-)	6-Hydroxy-2-oxopyridinium chloride	C5H6ClNO2	M-H	-1	115
		Devin Nature (ESI-)	6-Methyluracil	C5H6N2O2	M-H	-1	120.5
		Devin Nature (ESI-)	Thymine	C5H6N2O2	M-H	-1	121
		Devin Nature (ESI-)	6-Methyl-2-thiouracil	C5H6N2OS	M-H	-1	123.1
		Devin Nature (ESI-)	Cyclosporin A	C62H111N11O12	M-H	-1	352.6
		Devin Nature (ESI-)	Atorvastatin calcium	C33H35FN2O5	M-H	-1	228.6
		Devin Nature (ESI-)	Sodium pentachlorophenate	C6Cl5O	M-H	-1	139
		Devin Nature (ESI-)	Potassium perfluorohexanesulfonate	C6F13O3S	M-H	-1	150.9
		Devin Nature (ESI-)	5-Ethyl-5-methylhydantoin	C6H10N2O2	M-H	-1	129.7
		Devin Nature (ESI-)	Hexanedioic acid	C6H10O4	M-H	-1	127.9
		Devin Nature (ESI-)	1,3,5-Trihydroxybenzene dihydrate	C6H10O5	M-H	-1	121.6
		Devin Nature (ESI-)	Daminozide	C6H12N2O3	M-H	-1	135.2
		Devin Nature (ESI-)	2-Ethylbutyric acid	C6H12O2	M-H	-1	127.6
		Devin Nature (ESI-)	D-Gluconic acid	C6H12O7	M-H	-1	133.2
		Devin Nature (ESI-)	Cyclamic acid	C6H13NO3S	M-H	-1	139.6
		Devin Nature (ESI-)	Hexanedihydrazide	C6H14N4O2	M-H	-1	138.4
		Devin Nature (ESI-)	D-Glucitol	C6H14O6	M-H	-1	132.3
		Devin Nature (ESI-)	D-Mannitol	C6H14O6	M-H	-1	132.5
		Devin Nature (ESI-)	L-Glucitol	C6H14O6	M-H	-1	132.8
		Devin Nature (ESI-)	2,4,5-Trichlorophenol sodium salt	C6H2Cl3O	M-H	-1	128.6
		Devin Nature (ESI-)	2,3,4,6-Tetrachlorophenol	C6H2Cl4O	M-H	-1	133.8
		Devin Nature (ESI-)	Tetrachlorocatechol	C6H2Cl4O2	M-H	-1	135.1
		Devin Nature (ESI-)	Pentachloroaniline	C6H2Cl5N	M-H	-1	138.4
		Devin Nature (ESI-)	2,4,6-Tribromophenol	C6H3Br3O	M-H	-1	135.2
		Devin Nature (ESI-)	2,4,5-Trichlorophenol	C6H3Cl3O	M-H	-1	128.7
		Devin Nature (ESI-)	2,4,6-Trichlorophenol	C6H3Cl3O	M-H	-1	128.7
		Devin Nature (ESI-)	2,3,6-Trichlorophenol	C6H3Cl3O	M-H	-1	128.9
		Devin Nature (ESI-)	2,4,5-Trichlorobenzenesulfonic acid	C6H3Cl3O3S	M-H	-1	142.8
		Devin Nature (ESI-)	2,4,6-Triiodophenol	C6H3I3O	M-H	-1	143.5
		Devin Nature (ESI-)	5-(5-Nitro-2-furyl)-1,3,4-oxadiazole-2-ol	C6H3N3O5	M-H	-1	135.2
		Devin Nature (ESI-)	2,6-Dibromo-4-nitroaniline	C6H4Br2N2O2	M-H	-1	134.9
		Devin Nature (ESI-)	2,4-Dibromophenol	C6H4Br2O	M-H	-1	127.9
		Devin Nature (ESI-)	Dichloran	C6H4Cl2N2O2	M-H	-1	131
		Devin Nature (ESI-)	2,4-Dichloro-6-nitroaniline	C6H4Cl2N2O2	M-H	-1	131.4
		Devin Nature (ESI-)	2,5-Dichlorophenol	C6H4Cl2O	M-H	-1	123.3
		Devin Nature (ESI-)	2,4-Dichlorophenol	C6H4Cl2O	M-H	-1	123.6
		Devin Nature (ESI-)	5-Chlorobenzotriazole	C6H4ClN3	M-H	-1	123.2
		Devin Nature (ESI-)	2,4-Dinitrophenol	C6H4N2O5	M-H	-1	127.8
		Devin Nature (ESI-)	2-Amino-5-(5-nitro-2-furyl)-1,3,4-oxadiazole	C6H4N4O4	M-H	-1	135.3
		Devin Nature (ESI-)	Disodium benzene-1,3-disulfonate	C6H4NaO6S2	M-H	-1	143.2
		Devin Nature (ESI-)	Tiron	C6H4NaO8S2	M-H	-1	145.8
		Devin Nature (ESI-)	Sodium 4-nitrophenolate	C6H4NO3	M-H	-1	120.5
		Devin Nature (ESI-)	Sodium 2-nitrophenolate	C6H4NO3	M-H	-1	121.6
		Devin Nature (ESI-)	2-Bromophenol	C6H5BrO	M-H	-1	120.2
		Devin Nature (ESI-)	2-Chloro-5-nitroaniline	C6H5ClN2O2	M-H	-1	125.5
		Devin Nature (ESI-)	2-Chloro-4-nitroaniline	C6H5ClN2O2	M-H	-1	126.1
		Devin Nature (ESI-)	4-Chloro-3-nitroaniline	C6H5ClN2O2	M-H	-1	126.1
		Devin Nature (ESI-)	2-Amino-6-chloro-4-nitrophenol	C6H5ClN2O3	M-H	-1	130.1
		Devin Nature (ESI-)	4-Chlorophenol	C6H5ClO	M-H	-1	120.2
		Devin Nature (ESI-)	4-Chlororesorcinol	C6H5ClO2	M-H	-1	122.5
		Devin Nature (ESI-)	4-Chlorobenzenesulphonic acid	C6H5ClO3S	M-H	-1	133.5
		Devin Nature (ESI-)	4-Fluoro-3-nitroaniline	C6H5FN2O2	M-H	-1	121.9
		Devin Nature (ESI-)	2-Iodophenol	C6H5IO	M-H	-1	121.9
		Devin Nature (ESI-)	3-Iodophenol	C6H5IO	M-H	-1	122.5
		Devin Nature (ESI-)	4-Iodophenol	C6H5IO	M-H	-1	124.5
		Devin Nature (ESI-)	Potassium 2,5-dihydroxybenzenesulfonate	C6H5KO5S	M-H	-1	131.2
		Devin Nature (ESI-)	1,2,3-Benzotriazole	C6H5N3	M-H	-1	118.9
		Devin Nature (ESI-)	1-Hydroxybenzotriazole	C6H5N3O	M-H	-1	122.6
		Devin Nature (ESI-)	Sodium phenolate	C6H5NaO	M-H	-1	116
		Devin Nature (ESI-)	4-Nitrophenol	C6H5NO3	M-H	-1	120.6
		Devin Nature (ESI-)	2-Nitrophenol	C6H5NO3	M-H	-1	121.2
		Devin Nature (ESI-)	Nitarsone	C6H6AsNO5	M-H	-1	138.9
		Devin Nature (ESI-)	4-Hydroxy-3-nitrophenylarsonic acid	C6H6AsNO6	M-H	-1	141.8
		Devin Nature (ESI-)	2-Chlorobenzenesulfonamide	C6H6ClNO2S	M-H	-1	133.5
		Devin Nature (ESI-)	4-Chlorobenzenesulphonamide	C6H6ClNO2S	M-H	-1	134.9
		Devin Nature (ESI-)	4-Nitrobenzenamine	C6H6N2O2	M-H	-1	121.5
		Devin Nature (ESI-)	2-Nitrobenzenamine	C6H6N2O2	M-H	-1	121.6
		Devin Nature (ESI-)	2-Amino-5-nitrophenol	C6H6N2O3	M-H	-1	125.3
		Devin Nature (ESI-)	1,​2-​Benzenediol	C6H6O2	M-H	-1	116.1
		Devin Nature (ESI-)	Resorcinol	C6H6O2	M-H	-1	118.9
		Devin Nature (ESI-)	Benzenesulfonic acid	C6H6O3S	M-H	-1	127.2
		Devin Nature (ESI-)	Phenolsulfonic acid	C6H6O4S	M-H	-1	132.3
		Devin Nature (ESI-)	6-aminopyridine-3-carboxamide	C6H7N3O	M-H	-1	124.5
		Devin Nature (ESI-)	Isoniazid	C6H7N3O	M-H	-1	125.3
		Devin Nature (ESI-)	4-Nitro-1,2-phenylenediamine	C6H7N3O2	M-H	-1	126.2
		Devin Nature (ESI-)	6-Methyl-3-hydroxypyridine	C6H7NO	M-H	-1	120.4
		Devin Nature (ESI-)	4-Aminobenzenesulfonic acid	C6H7NO3S	M-H	-1	134.5
		Devin Nature (ESI-)	Methyl 3-sulfamoylthiophene-2-carboxylate	C6H7NO4S2	M-H	-1	141.1
		Devin Nature (ESI-)	2-Aminobenzene-1,4-disulfonic acid	C6H7NO6S2	M-H	-1	147.3
		Devin Nature (ESI-)	Phenylphosphonic acid	C6H7O3P	M-H	-1	130.1
		Devin Nature (ESI-)	(4-Aminophenyl)arsonic acid	C6H8AsNO3	M-H	-1	139
		Devin Nature (ESI-)	Clothianidin	C6H8ClN5O2S	M-H	-1	151.8
		Devin Nature (ESI-)	3-Hydroxy-2-(hydroxymethyl)pyridine hydrochloride	C6H8ClNO2	M-H	-1	119.9
		Devin Nature (ESI-)	Sulfanilamide	C6H8N2O2S	M-H	-1	136.4
		Devin Nature (ESI-)	2,4-Diaminobenzenesulfonic acid	C6H8N2O3S	M-H	-1	137.9
		Devin Nature (ESI-)	1,3-Cyclohexanedione	C6H8O2	M-H	-1	121.3
		Devin Nature (ESI-)	Amiloride hydrochloride	C6H9Cl2N7O	M-H	-1	144
		Devin Nature (ESI-)	Pentachlorophenol	C6HCl5O	M-H	-1	138.8
		Devin Nature (ESI-)	Perfluorohexanoic acid	C6HF11O2	M-H	-1	199.1
		Devin Nature (ESI-)	Irganox 1010	C73H108O12	M-H	-1	354.9
		Devin Nature (ESI-)	6-Propyl-2-thiouracil	C7H10N2OS	M-H	-1	135.4
		Devin Nature (ESI-)	4-Methylbenzenesulfonic acid hydrate	C7H10O4S	M-H	-1	134.4
		Devin Nature (ESI-)	Diketometribuzin	C7H12N4O2	M-H	-1	139.3
		Devin Nature (ESI-)	4-Amino-6-tert-butyl-3-thioxo-3,4-dihydro-1,2,4-triazin-5(2H)-one	C7H12N4OS	M-H	-1	142.1
		Devin Nature (ESI-)	2-Acrylamido-2-methyl-1-propanesulfonic acid	C7H13NO4S	M-H	-1	141.5
		Devin Nature (ESI-)	1-Methyl-2-nitro-3-((tetrahydrofuran-3-yl)methyl)guanidine	C7H14N4O3	M-H	-1	148.7
		Devin Nature (ESI-)	2-Ethyl-2-methylbutyric acid	C7H14O2	M-H	-1	130.5
		Devin Nature (ESI-)	5-Methylhexanoic acid	C7H14O2	M-H	-1	136.9
		Devin Nature (ESI-)	Heptanoic acid	C7H14O2	M-H	-1	137.3
		Devin Nature (ESI-)	4-Morpholinepropanesulfonic acid	C7H15NO4S	M-H	-1	149.5
		Devin Nature (ESI-)	(2R,3R,4R,5S)-6-(Methylamino)hexane-1,2,3,4,5-pentol	C7H17NO5	M-H	-1	140.4
		Devin Nature (ESI-)	Bromoxynil	C7H3Br2NO	M-H	-1	131.2
		Devin Nature (ESI-)	2,3,6-Trichlorobenzoic acid	C7H3Cl3O2	M-H	-1	143.9
		Devin Nature (ESI-)	Ioxynil	C7H3I2NO	M-H	-1	136.6
		Devin Nature (ESI-)	2,3,5-Triiodobenzoic acid	C7H3I3O2	M-H	-1	498.7
		Devin Nature (ESI-)	3,5-Dibromo-4-hydroxybenzoic acid	C7H4Br2O3	M-H	-1	136.4
		Devin Nature (ESI-)	3,5-Dichlorosalicylic acid	C7H4Cl2O3	M-H	-1	130.7
		Devin Nature (ESI-)	6-Chloro-2,3-dihydrobenzoxazol-2-one	C7H4ClNO2	M-H	-1	125.6
		Devin Nature (ESI-)	5-Chloro-1,3-benzothiazole-2(3H)-thione	C7H4ClNS2	M-H	-1	133.3
		Devin Nature (ESI-)	3-(Trifluoromethyl)-4-nitrophenol	C7H4F3NO3	M-H	-1	128.7
		Devin Nature (ESI-)	Sodium 3-nitrobenzoate	C7H4NO4	M-H	-1	131.2
		Devin Nature (ESI-)	Sodium 2-mercaptobenzothiolate	C7H4NS2	M-H	-1	127.7
		Devin Nature (ESI-)	Fluroxypyr	C7H5Cl2FN2O3	M-H	-1	141.3
		Devin Nature (ESI-)	Chlorthiamid	C7H5Cl2NS	M-H	-1	135.9
		Devin Nature (ESI-)	4-Chloromercuribenzoic acid	C7H5ClHgO2	M-H	-1	143
		Devin Nature (ESI-)	4-Chlorobenzoic acid	C7H5ClO2	M-H	-1	129.7
		Devin Nature (ESI-)	3-(Trifluoromethyl)phenol	C7H5F3O	M-H	-1	121.3
		Devin Nature (ESI-)	1,2,3-Benzotriazin-4(1H)-one	C7H5N3O	M-H	-1	126.4
		Devin Nature (ESI-)	6-Nitrobenzimidazole	C7H5N3O2	M-H	-1	123.6
		Devin Nature (ESI-)	2-Amino-5-nitrobenzonitrile	C7H5N3O2	M-H	-1	125.1
		Devin Nature (ESI-)	2-Amino-6-nitrobenzothiazole	C7H5N3O2S	M-H	-1	131.3
		Devin Nature (ESI-)	5-Nitro-2-mercaptobenzimidazole	C7H5N3O2S	M-H	-1	133.6
		Devin Nature (ESI-)	Sodium 2-formylbenzenesulfonate	C7H5O4S	M-H	-1	130.9
		Devin Nature (ESI-)	4-Hydroxybenzonitrile	C7H5NO	M-H	-1	118.1
		Devin Nature (ESI-)	Saccharin	C7H5NO3S	M-H	-1	131.1
		Devin Nature (ESI-)	3-Nitrobenzoic acid	C7H5NO4	M-H	-1	131.2
		Devin Nature (ESI-)	Benzothiazolone	C7H5NOS	M-H	-1	123.7
		Devin Nature (ESI-)	1,2-Benzisothiazolin-3-one	C7H5NOS	M-H	-1	127.2
		Devin Nature (ESI-)	2-Mercaptobenzothiazole	C7H5NS2	M-H	-1	128.2
		Devin Nature (ESI-)	N-(3,4-Dichlorophenyl)urea	C7H6Cl2N2O	M-H	-1	135.7
		Devin Nature (ESI-)	3-Amino-4-chlorobenzoic acid	C7H6ClNO2	M-H	-1	135.4
		Devin Nature (ESI-)	2-Aminobenzonitrile	C7H6N2	M-H	-1	118
		Devin Nature (ESI-)	3,4-Dinitrotoluene	C7H6N2O4	M-H	-1	130.8
		Devin Nature (ESI-)	4-Nitroanthranilic acid	C7H6N2O4	M-H	-1	133.5
		Devin Nature (ESI-)	4,6-Dinitro-o-cresol	C7H6N2O5	M-H	-1	133.7
		Devin Nature (ESI-)	2-Aminobenzothiazole	C7H6N2S	M-H	-1	123.3
		Devin Nature (ESI-)	2-Mercaptobenzimidazole	C7H6N2S	M-H	-1	127.1
		Devin Nature (ESI-)	5-Phenyl-1H-tetrazole	C7H6N4	M-H	-1	127.7
		Devin Nature (ESI-)	Sodium 2-methoxy-5-nitrophenolate	C7H6NO4	M-H	-1	129.6
		Devin Nature (ESI-)	Salicylic acid	C7H6O3	M-H	-1	121.2
		Devin Nature (ESI-)	4-Chloro-2-methylphenol	C7H7ClO	M-H	-1	124.8
		Devin Nature (ESI-)	4-Chloro-3-methylphenol	C7H7ClO	M-H	-1	125.9
		Devin Nature (ESI-)	Ethyl 2-amino-4-(trifluoromethyl)-1,3-thiazole-5-carboxylate	C7H7F3N2O2S	M-H	-1	140.9
		Devin Nature (ESI-)	2-Aminobenzimidazole	C7H7N3	M-H	-1	123.5
		Devin Nature (ESI-)	Tolyltriazole	C7H7N3	M-H	-1	124.5
		Devin Nature (ESI-)	5-Methyl-1H-benzotriazole	C7H7N3	M-H	-1	125.2
		Devin Nature (ESI-)	Sodium 2-methylbenzenesulfonate	C7H7O3S	M-H	-1	131.7
		Devin Nature (ESI-)	Sodium 4-methylbenzenesulfonate	C7H7O3S	M-H	-1	135.2
		Devin Nature (ESI-)	Salicylamide	C7H7NO2	M-H	-1	122.2
		Devin Nature (ESI-)	Salicylhydroxamic acid	C7H7NO3	M-H	-1	124.5
		Devin Nature (ESI-)	5-Aminosalicylic acid	C7H7NO3	M-H	-1	127.8
		Devin Nature (ESI-)	2-Methyl-5-nitrobenzenesulfonic acid	C7H7NO5S	M-H	-1	138.7
		Devin Nature (ESI-)	Hydrochlorothiazide	C7H8ClN3O4S2	M-H	-1	153.6
		Devin Nature (ESI-)	4-Methyl-2-nitroaniline	C7H8N2O2	M-H	-1	127.7
		Devin Nature (ESI-)	3,5-Diaminobenzoic acid	C7H8N2O2	M-H	-1	136.6
		Devin Nature (ESI-)	1,7-Dimethylxanthine	C7H8N4O2	M-H	-1	136.8
		Devin Nature (ESI-)	o-Cresol	C7H8O	M-H	-1	120.4
		Devin Nature (ESI-)	Cresol	C7H8O	M-H	-1	121.8
		Devin Nature (ESI-)	2-Methyl-1,3-benzenediol	C7H8O2	M-H	-1	123.6
		Devin Nature (ESI-)	2-Methylbenzenesulfonic acid	C7H8O3S	M-H	-1	131.9
		Devin Nature (ESI-)	Methyl benzenesulphonate	C7H8O3S	M-H	-1	135
		Devin Nature (ESI-)	4-Toluenesulfonamide	C7H9NO2S	M-H	-1	136.3
		Devin Nature (ESI-)	5-Amino-2-methylbenzenesulfonic acid	C7H9NO3S	M-H	-1	137.7
		Devin Nature (ESI-)	2-Amino-5-methylbenzenesulfonic acid	C7H9NO3S	M-H	-1	137.9
		Devin Nature (ESI-)	Perfluoroheptanoic acid	C7HF13O2	M-H	-1	214.1
		Devin Nature (ESI-)	Tetrachlorophthalic anhydride	C8Cl4O3	M-H	-1	158.1
		Devin Nature (ESI-)	Potassium perfluorooctanesulfonate	C8F17O3S	M-H	-1	169
		Devin Nature (ESI-)	Lithium perfluorooctanesulfonate	C8F17O3S	M-H	-1	168.3
		Devin Nature (ESI-)	Thiamethoxam	C8H10ClN5O3S	M-H	-1	158.3
		Devin Nature (ESI-)	Sulfacetamide	C8H10N2O3S	M-H	-1	146.7
		Devin Nature (ESI-)	Asulam	C8H10N2O4S	M-H	-1	150.4
		Devin Nature (ESI-)	Ethionamide	C8H10N2S	M-H	-1	135.2
		Devin Nature (ESI-)	Isophthalyl dihydrazide	C8H10N4O2	M-H	-1	145
		Devin Nature (ESI-)	2-Ethylphenol	C8H10O	M-H	-1	124.3
		Devin Nature (ESI-)	2,3-Dimethylphenol	C8H10O	M-H	-1	126.6
		Devin Nature (ESI-)	3,5-Dimethylphenol	C8H10O	M-H	-1	127.3
		Devin Nature (ESI-)	3-Ethylphenol	C8H10O	M-H	-1	127.5
		Devin Nature (ESI-)	3,4-Dimethylphenol	C8H10O	M-H	-1	128.7
		Devin Nature (ESI-)	4-Ethylphenol	C8H10O	M-H	-1	128.7
		Devin Nature (ESI-)	3-Methoxy-5-methylphenol	C8H10O2	M-H	-1	130.1
		Devin Nature (ESI-)	2,5-Dimethylbenzenesulfonic acid	C8H10O3S	M-H	-1	138.2
		Devin Nature (ESI-)	Endothal	C8H10O5	M-H	-1	135.6
		Devin Nature (ESI-)	1,2,3,4-Butanetetracarboxylic acid	C8H10O8	M-H	-1	137.9
		Devin Nature (ESI-)	Chloralose	C8H11Cl3O6	M-H	-1	231.6
		Devin Nature (ESI-)	Pyridoxine	C8H11NO3	M-H	-1	133.2
		Devin Nature (ESI-)	Pyridoxine hydrochloride	C8H12ClNO3	M-H	-1	133.3
		Devin Nature (ESI-)	2-Isopropyl-6-methyl-4-pyrimidone	C8H12N2O	M-H	-1	135.5
		Devin Nature (ESI-)	1,4-Cyclohexanedicarboxylic acid	C8H12O4	M-H	-1	136.1
		Devin Nature (ESI-)	2,5-Dimethylbenzenesulfonic acid monohydrate	C8H12O4S	M-H	-1	138.2
		Devin Nature (ESI-)	2,4-Dimethylbenzenesulfonic acid	C8H12O4S	M-H	-1	138.3
		Devin Nature (ESI-)	Metribuzin-DA	C8H13N3OS	M-H	-1	144.8
		Devin Nature (ESI-)	Metribuzin	C8H14N4OS	M-H	-1	148.3
		Devin Nature (ESI-)	Potassium 2-ethylhexanoate	C8H15O2	M-H	-1	137.8
		Devin Nature (ESI-)	Famotidine	C8H15N7O2S3	M-H	-1	169.4
		Devin Nature (ESI-)	Sodium valproate	C8H15O2	M-H	-1	137
		Devin Nature (ESI-)	Valproic acid	C8H16O2	M-H	-1	137.1
		Devin Nature (ESI-)	2-Ethylhexanoic acid	C8H16O2	M-H	-1	138.1
		Devin Nature (ESI-)	Sodium ethasulfate	C8H17O4S	M-H	-1	150.5
		Devin Nature (ESI-)	Sodium octyl sulfate	C8H17O4S	M-H	-1	151.3
		Devin Nature (ESI-)	Sodium diisobutyldithiophosphinate	C8H18PS2	M-H	-1	146.5
		Devin Nature (ESI-)	Sodium ethasulfate hydrate	C8H19O5S	M-H	-1	150.1
		Devin Nature (ESI-)	Octylphosphonic acid	C8H19O3P	M-H	-1	149.9
		Devin Nature (ESI-)	2-Ethylhexyl dihydrogen phosphate	C8H19O4P	M-H	-1	150.7
		Devin Nature (ESI-)	Phosphoric acid, dibutyl ester	C8H19O4P	M-H	-1	151.3
		Devin Nature (ESI-)	Perfluorooctanesulfonamide	C8H2F17NO2S	M-H	-1	170.4
		Devin Nature (ESI-)	Monosodium hydrogen 4-chlorophthalate	C8H4ClO4	M-H	-1	132.5
		Devin Nature (ESI-)	Ammonium perfluorooctanoate	C8H4F15NO2	M-H	-1	228.9
		Devin Nature (ESI-)	3-(Trifluoromethyl)benzoic acid	C8H5F3O2	M-H	-1	132.4
		Devin Nature (ESI-)	Monopotassium phthalate	C8H5O4	M-H	-1	127.6
		Devin Nature (ESI-)	Lithium 3-carboxy-5-sulfobenzoate	C8H5O7S	M-H	-1	147.3
		Devin Nature (ESI-)	4-Cyanobenzoic acid	C8H5NO2	M-H	-1	142.1
		Devin Nature (ESI-)	4-Chlorophenylacetonitrile	C8H6ClN	M-H	-1	130.4
		Devin Nature (ESI-)	1,3-Benzenedicarboxylic acid	C8H6O4	M-H	-1	133.2
		Devin Nature (ESI-)	Terephthalic acid	C8H6O4	M-H	-1	134
		Devin Nature (ESI-)	4-Sulfophthalic acid	C8H6O7S	M-H	-1	145.3
		Devin Nature (ESI-)	1-(2-Bromo-4-hydroxyphenyl)ethanone	C8H7BrO2	M-H	-1	130.1
		Devin Nature (ESI-)	Swep	C8H7Cl2NO2	M-H	-1	140.9
		Devin Nature (ESI-)	4-Chlorophenoxyacetic acid	C8H7ClO3	M-H	-1	140.9
		Devin Nature (ESI-)	Indole	C8H7N	M-H	-1	119.5
		Devin Nature (ESI-)	Furazolidone	C8H7N3O5	M-H	-1	150.8
		Devin Nature (ESI-)	Sodium dehydroacetate	C8H7O4	M-H	-1	195.2
		Devin Nature (ESI-)	N-(3,4-Dichlorophenyl)-N'-methylurea	C8H8Cl2N2O	M-H	-1	142.4
		Devin Nature (ESI-)	2,4-Dichloro-3,5-dimethylphenol	C8H8Cl2O	M-H	-1	135.4
		Devin Nature (ESI-)	Diiodomethyl 4-methylphenyl sulfone	C8H8I2O2S	M-H	-1	151.9
		Devin Nature (ESI-)	Potassium anilinoacetate	C8H8NO2	M-H	-1	134.6
		Devin Nature (ESI-)	1,2-Dihydro-6-hydroxy-1,4-dimethyl-2-oxonicotinonitrile	C8H8N2O2	M-H	-1	131.2
		Devin Nature (ESI-)	1-Methyl-1,3-dihydro-2H-benzimidazole-2-thione	C8H8N2S	M-H	-1	131.4
		Devin Nature (ESI-)	Phenylacetaldehyde	C8H8O	M-H	-1	122.7
		Devin Nature (ESI-)	4-Hydroxyacetophenone	C8H8O2	M-H	-1	125.5
		Devin Nature (ESI-)	3-Methylbenzoic acid	C8H8O2	M-H	-1	131.5
		Devin Nature (ESI-)	4-Hydroxy-3-methoxybenzaldehyde	C8H8O3	M-H	-1	128.1
		Devin Nature (ESI-)	Methylparaben	C8H8O3	M-H	-1	130
		Devin Nature (ESI-)	Dehydroacetic acid	C8H8O4	M-H	-1	194.8
		Devin Nature (ESI-)	4-Chloro-3,5-dimethylphenol	C8H9ClO	M-H	-1	131.7
		Devin Nature (ESI-)	(R)-Tegafur	C8H9FN2O3	M-H	-1	142.2
		Devin Nature (ESI-)	Sodium 2,5-dimethylbenzenesulfonate	C8H9O3S	M-H	-1	138.5
		Devin Nature (ESI-)	Sodium m-xylene-4-sulfonate	C8H9O3S	M-H	-1	138.9
		Devin Nature (ESI-)	4-Aminoacetophenone	C8H9NO	M-H	-1	125
		Devin Nature (ESI-)	2-Hydroxyacetanilide	C8H9NO2	M-H	-1	130.2
		Devin Nature (ESI-)	Acetaminophen	C8H9NO2	M-H	-1	132.5
		Devin Nature (ESI-)	1,2,3,6-Tetrahydrophthalimide	C8H9NO2	M-H	-1	132.6
		Devin Nature (ESI-)	cis-1,2,3,6-Tetrahydrophthalimide	C8H9NO2	M-H	-1	133
		Devin Nature (ESI-)	Perfluorooctanoic acid	C8HF15O2	M-H	-1	157
		Devin Nature (ESI-)	Perfluorooctanesulfonic acid	C8HF17O3S	M-H	-1	168.7
		Devin Nature (ESI-)	Chlorbromuron	C9H10BrClN2O2	M-H	-1	152.8
		Devin Nature (ESI-)	Diuron	C9H10Cl2N2O	M-H	-1	147.5
		Devin Nature (ESI-)	Linuron	C9H10Cl2N2O2	M-H	-1	151.1
		Devin Nature (ESI-)	Clonidine hydrochloride	C9H10Cl3N3	M-H	-1	145.8
		Devin Nature (ESI-)	Imidacloprid	C9H10ClN5O2	M-H	-1	157.3
		Devin Nature (ESI-)	N-(3-Chloro-4-methylphenyl)acetamide	C9H10ClNO	M-H	-1	138.2
		Devin Nature (ESI-)	2-Allylphenol	C9H10O	M-H	-1	128.1
		Devin Nature (ESI-)	Indan-5-ol	C9H10O	M-H	-1	132
		Devin Nature (ESI-)	Methyl phenylacetate	C9H10O2	M-H	-1	131.4
		Devin Nature (ESI-)	Hydrocinnamic acid	C9H10O2	M-H	-1	139
		Devin Nature (ESI-)	3-Ethoxy-4-hydroxybenzaldehyde	C9H10O3	M-H	-1	133.6
		Devin Nature (ESI-)	Ethylparaben	C9H10O3	M-H	-1	136.7
		Devin Nature (ESI-)	Ethyl 3-hydroxybenzoate	C9H10O3	M-H	-1	137.7
		Devin Nature (ESI-)	Metobromuron	C9H11BrN2O2	M-H	-1	147.7
		Devin Nature (ESI-)	Monuron	C9H11ClN2O	M-H	-1	142.4
		Devin Nature (ESI-)	Sodium 4-isopropylbenzenesulfonate	C9H11O3S	M-H	-1	147.5
		Devin Nature (ESI-)	N-(2,4-Dimethylphenyl)formamide	C9H11NO	M-H	-1	133.8
		Devin Nature (ESI-)	N-Benzylacetamide	C9H11NO	M-H	-1	135.1
		Devin Nature (ESI-)	L-Phenylalanine	C9H11NO2	M-H	-1	140.8
		Devin Nature (ESI-)	Levodopa	C9H11NO4	M-H	-1	141.6
		Devin Nature (ESI-)	Fenuron	C9H12N2O	M-H	-1	137
		Devin Nature (ESI-)	N-(3-Aminophenyl)propanamide	C9H12N2O	M-H	-1	138.7
		Devin Nature (ESI-)	2-Isopropylphenol	C9H12O	M-H	-1	129.3
		Devin Nature (ESI-)	2-Propylphenol	C9H12O	M-H	-1	129.6
		Devin Nature (ESI-)	2,3,6-Trimethylphenol	C9H12O	M-H	-1	130.9
		Devin Nature (ESI-)	3-Isopropylphenol	C9H12O	M-H	-1	132.9
		Devin Nature (ESI-)	4-Isopropylphenol	C9H12O	M-H	-1	134.1
		Devin Nature (ESI-)	4-Propylphenol	C9H12O	M-H	-1	134.5
		Devin Nature (ESI-)	4-Isopropylbenzenesulfonic acid	C9H12O3S	M-H	-1	147.7
		Devin Nature (ESI-)	Bromacil	C9H13BrN2O2	M-H	-1	146.6
		Devin Nature (ESI-)	Terbacil	C9H13ClN2O2	M-H	-1	144.9
		Devin Nature (ESI-)	(-)-Phenylephrine hydrochloride	C9H14ClNO2	M-H	-1	138.7
		Devin Nature (ESI-)	Sodium pantothenate	C9H16NO5	M-H	-1	147.1
		Devin Nature (ESI-)	Nonanedioic acid	C9H16O4	M-H	-1	140.7
		Devin Nature (ESI-)	Nonanoic acid	C9H18O2	M-H	-1	146.2
		Devin Nature (ESI-)	Hexyl propanoate	C9H18O2	M-H	-1	146.3
		Devin Nature (ESI-)	Methyl octanoate	C9H18O2	M-H	-1	146.7
		Devin Nature (ESI-)	Butyl 2-methylbutyrate	C9H18O2	M-H	-1	146.8
		Devin Nature (ESI-)	Heptyl acetate	C9H18O2	M-H	-1	146.8
		Devin Nature (ESI-)	Sodium nonyl sulfate	C9H19O4S	M-H	-1	154.5
		Devin Nature (ESI-)	Panthenol	C9H19NO4	M-H	-1	144.6
		Devin Nature (ESI-)	N,N'-Dibutylthiourea	C9H20N2S	M-H	-1	148.4
		Devin Nature (ESI-)	Diethyl (N,N-bis(2-hydroxyethyl)amino)methanephosphonate	C9H22NO5P	M-H	-1	157.5
		Devin Nature (ESI-)	Chlorendic acid	C9H4Cl6O4	M-H	-1	159
		Devin Nature (ESI-)	Trimellitic anhydride	C9H4O5	M-H	-1	146.5
		Devin Nature (ESI-)	Iodoquinol	C9H5I2NO	M-H	-1	147.3
		Devin Nature (ESI-)	Endosulfan sulfate	C9H6Cl6O4S	M-H	-1	173.3
		Devin Nature (ESI-)	[3-(Trifluoromethyl)phenyl]acetonitrile	C9H6F3N	M-H	-1	129.1
		Devin Nature (ESI-)	Umbelliferone	C9H6O3	M-H	-1	127.4
		Devin Nature (ESI-)	1,2,4-Benzenetricarboxylic acid	C9H6O6	M-H	-1	136.9
		Devin Nature (ESI-)	Azathioprine	C9H7N7O2S	M-H	-1	155.5
		Devin Nature (ESI-)	8-Hydroxyquinoline	C9H7NO	M-H	-1	129.4
		Devin Nature (ESI-)	Acetic acid, 2-(4-chloro-2-methylphenoxy)-, sodium salt (1:1)	C9H8ClO3	M-H	-1	146.1
		Devin Nature (ESI-)	Sulfathiazole sodium	C9H8N3O2S2	M-H	-1	154.1
		Devin Nature (ESI-)	2-Hydrazino-4-(4-nitrophenyl)thiazole	C9H8N4O2S	M-H	-1	149
		Devin Nature (ESI-)	3,4-Dihydrocoumarin	C9H8O2	M-H	-1	127.6
		Devin Nature (ESI-)	2-Chloro-N-(2-methyl-4-bromophenyl)acetamide	C9H9BrClNO	M-H	-1	146
		Devin Nature (ESI-)	N-(3,4-Dichlorophenyl)propanamide	C9H9Cl2NO	M-H	-1	142.8
		Devin Nature (ESI-)	2-(4-Chloro-2-methylphenoxy)acetic acid	C9H9ClO3	M-H	-1	146.1
		Devin Nature (ESI-)	Thimerosal	C9H9HgO2S	M-H	-1	146.9
		Devin Nature (ESI-)	3-Methylindole	C9H9N	M-H	-1	125.2
		Devin Nature (ESI-)	Sulfathiazole	C9H9N3O2S2	M-H	-1	154.3
		Devin Nature (ESI-)	8-Hydroxyquinoline-5-sulfonic acid hydrate (1:x)	C9H9NO5S	M-H	-1	142.4
		Devin Nature (ESI-)	Perfluorononanoic acid	C9HF17O2	M-H	-1	166.1
		Devin Nature (ESI-)	Nitric acid, calcium salt (2:1)	CaN2O6	M-H	-1	104.5
		Devin Nature (ESI-)	Cadmium dinitrate	CdN2O6	M-H	-1	104.1
		Devin Nature (ESI-)	Sodium methyl sulfate	CH3O4S	M-H	-1	113.1
		Devin Nature (ESI-)	Hydroxymethanesulfinic acid monosodium salt dihydrate	CH7O5S	M-H	-1	112.7
		Devin Nature (ESI-)	Trifluoromethanesulfonic acid	CHF3O3S	M-H	-1	110.8
		Devin Nature (ESI-)	Potassium chlorate	ClO3	M-	-1	104
		Devin Nature (ESI-)	Potassium perchlorate	ClO4	M-	-1	105.2
		Devin Nature (ESI-)	Sodium chlorite	ClO2	M-	-1	105.2
		Devin Nature (ESI-)	Sodium thiocyanate	CNS	M-	-1	99.8
		Devin Nature (ESI-)	Copper(II) nitrate trihydrate	CuH6N2O9	M-H	-1	104.1
		Devin Nature (ESI-)	Magnesium dinitrate hexahydrate	H12MgN2O12	M-H	-1	104.1
		Devin Nature (ESI-)	Sulfamic acid	H3NO3S	M-H	-1	112
		Devin Nature (ESI-)	Ammonium nitrate	H4N2O3	M-H	-1	104.5
		Devin Nature (ESI-)	Hydrazine sulfate	H6N2O4S	M-H	-1	108.6
		Devin Nature (ESI-)	Potassium iodide	I	M-	-1	92.6
		Devin Nature (ESI-)	Potassium nitrate	NO3	M-	-1	104.9

## Sheet: Suspect Screening Analytes
	HMDB Notes	Is analyte also	Common Molecule	Formal					Single Field	Single Field	Single Field	Teri Reference						A	B	C	Average	% Error						Single Field (Replicate)			Multifield	Multfield	"Gold Standard"							A	A
	Obs. In Fluids	In FBS?	Name	Name	Formula	m/z	Adduct	Rt	MS/MS	MS1	Dt (C)	CCS (A)	Exact m/z	Charge State	Error (ppm)	Deconvoluted mass	γ	S.F. CCS	S.F. CCS	S.F. CCS	S.F. CCS	from Teri et. al				Drift Gas	m/z	Tune Pre Blank	MS1	C	CCS (78.24)	Cali. (78.484)	CCS	Exact m/z	Charge State	Error (ppm)	Deconvoluted mass	γ	γ*Ω	Slope (β)	Y int (T Fix)
																										28.0061														0.138614	-0.0519025
																									1.76		301.999	18.54				--	140.04	301.998	1	-3.18214	301.998	0.956626	133.966
																									10.9	Scaling Factor	601.981	24.44				--	180.77	601.979	1	-3.5267	601.979	0.97752	176.706	B	B
																									11.8	0.99378	1033.99	34.82				--	255.34	1033.99	1	-2.40912	1033.99	0.986726	251.951	Slope (β)	Y int (T Fix)
																									12.8		1333.97	39				--	284.76	1333.97	1	-1.68894	1333.97	0.989665	281.817	#DIV/0!	#DIV/0!
																									13.7	Used Drift Length	1633.95	43.84				--	319.03	1633.95	1	-1.2938	1633.95	0.991539	316.331
																										78.24														C	C
																																								Slope (β)	Y int (T Fix)
																										Effective Length (After scaling factor)														#DIV/0!	#DIV/0!
																										78.484
	Blood, Sweat, Urine	No		Propylparaben	C10H12O3	179.072	M-H	1.6	18.34			142.9	179.071	1	-2.23375	179.072	0.929922	142.683	--	--	142.683	-0.152115
	Saliva, Urine	No		Thymol	C10H14O	149.097	M-H	4.9	17.11			134.4	149.097	1	2.68281	149.097	0.917532	134.938	--	--	134.938	0.399847
	Blood, Feces, Urine	Minor	AKA Sebacic acid	Decanedioic acid	C10H18O4	201.113	M-H	1.1	18.67			144.6	201.113	1	0	201.113	0.936892	144.162	--	--	144.162	-0.303043
	Blood, Breast Milk, Feces, Saliva, Sweat, Urine	No	AKA Capric acid	Decanoic acid	C10H20O2	171.139	M-H	1.1	19.14			149.5	171.139	1	1.16864	171.139	0.927021	149.355	--	--	149.355	-0.0969747
	Blood, Urine	No	1- Isomer possible	2-Naphthalenol	C10H8O	143.05	M-H	4.1	16.21			128.7	143.05	1	0	143.05	0.914481	128.289	--	--	128.289	-0.320107
	Blood, Breast Milk, CSF, Feces, Saliva, Sweat, Urine	Yes		l-Tryptophan	C11H12N2O2	203.083	M-H	0.8	19.69			151.6	203.083	1	-0.984821	203.083	0.937448	151.927	--	--	151.927	0.215162
	N/A	No		4-Methyl-2-tert-butylphenol	C11H16O	163.113	M-H	5.1	17.87			140.2	163.113	1	0	163.113	0.92383	139.953	--	--	139.953	-0.176017
	N/A	Minor		Diphenyl phosphate	C12H11O4P	249.032	M-H	5.4	20.04			153.6	249.032	1	0	249.032	0.948108	152.881	--	--	152.881	-0.468884
	Blood, Urine	Minor		Monobutyl phthalate	C12H14O4	221.082	M-H	2	19.7			151.7	221.082	1	-0.452321	221.082	0.942107	151.252	--	--	151.252	-0.295925
	Blood, CSF, Feces, Saliva, Sweat, Urine	Minor		Dodecanoic acid (isomers possible)	C12H24O2	199.17	M-H	4.7	20			155.4	199.17	1	0	199.17	0.936334	154.496	--	--	154.496	-0.583579
	Blood, CSF, Feces, Saliva, Urine	Yes	AKA Myristic acid	Tetradecanoic acid	C14H28O2	227.201	M-H	6.2	21.05			161.8	227.202	1	1.76055	227.201	0.943537	161.345	--	--	161.345	-0.28184
	Blood, Feces, Urine	No		Daidzein	C15H10O4	253.052	M-H	5.6	20.95			159.1	253.051	1	-5.92767	253.052	0.94887	159.677	--	--	159.677	0.362259
	N/A	No		4-((4-Isopropoxyphenyl)sulfonyl)phenol	C15H16O4S	291.069	M-H	1.7	23.1			174.8	291.07	1	2.40492	291.069	0.955106	174.875	--	--	174.875	0.0426876
	Saliva, Pentadecanoic acid more common	Yes		Isopropyl Laurate	C15H30O2	241.218	M-H	7	21.6			165.3	241.217	1	-1.65826	241.218	0.946559	165.021	--	--	165.021	-0.168778
	Blood	Yes	AKA N-Lauroylsarcosine	N-Dodecanoyl-N-methylglycine	C15H29NO3	270.207	M-H	2.2	22.28			170.1	270.207	1	0.370086	270.207	0.951886	169.251	--	--	169.251	-0.500098
	Blood, CSF, Feces, Saliva, Sweat, Urine	Yes	AKA Palmitic acid	Hexadecanoic acid	C16H32O2	255.234	M-H	7.7	22.19			169.2	255.233	1	-4.70159	255.234	0.949275	169.033	--	--	169.033	-0.0987071
	Saliva, Heptadecanoic acid more common	Yes		Methyl hexadecanoate	C17H34O2	269.248	M-H	8.7	22.76			173.6	269.249	1	2.22842	269.248	0.951727	172.918	--	--	172.918	-0.393482
	Blood, CSF, Feces, Saliva, Urine	Yes		Linoleic acid	C18H32O2	279.232	M-H	6.2	23.11			175.2	279.233	1	2.14874	279.232	0.953334	175.275	--	--	175.275	0.0429881
	Blood, CSF, Feces, Saliva, Urine	Yes		Oleic acid	C18H34O2	281.248	M-H	7.3	23.19			176.3	281.249	1	1.77779	281.248	0.953645	175.823	--	--	175.823	-0.270779
	Blood, CSF, Feces, Saliva, Urine	Yes	AKA Stearic acid	Octadecanoic acid	C18H36O2	283.264	M-H	9.5	23.37			177.2	283.264	1	0.353027	283.264	0.953953	177.128	--	--	177.128	-0.0407322
	Feces	Yes		12-Hydroxyoctadecanoic acid	C18H36O3	299.259	M-H	6.4	23.74			178.9	299.259	1	0	299.259	0.956255	179.493	--	--	179.493	0.330814
	N/A	No	AKA Formestane, 4-HAD	4-Hydroxyandrostenedione	C19H26O3	301.181	M-H	3.6	23.77			180	301.181	1	0	301.181	0.956516	179.67	--	--	179.67	-0.183467
	Bile, Blood, Feces, Urine	Yes		Lithocholic acid	C24H40O3	375.291	M-H	5.6	26.98			203	375.291	1	-0.799381	375.291	0.964654	202.161	--	--	202.161	-0.414303
	Blood, Feces, Urine	Yes		Glycocholic acid	C26H43NO6	464.301	M-H	3.2	27.12			202.5	464.302	1	1.72302	464.301	0.97114	201.851	--	--	201.851	-0.321233
	Amniotic Fluid, Bile, Blood, CSF, Feces, Saliva, Urine	Yes		Uric acid	C5H4N4O3	167.021	M-H	0.8	16.13			126.4	167.021	1	-1.19745	167.021	0.925418	126.149	--	--	126.149	-0.198924
	N/A	No		2,4-Dibromophenol	C6H4Br2O	248.855	M-H	6.9	16.71			127.9	248.856	1	2.41104	248.855	0.948074	127.548	--	--	127.548	-0.275802
	Urine	No		2,5-Dichlorophenol	C6H4Cl2O	160.957	M-H	4.2	15.7			123.3	160.957	1	0	160.957	0.922925	123.128	--	--	123.128	-0.139246
	N/A	No		4-Chlorobenzenesulphonic acid	C6H5ClO3S	190.958	M-H	3.6	17.18			133.5	190.958	1	0	190.958	0.933861	133.12	--	--	133.12	-0.285236
	Blood, Feces, Saliva, Urine	Yes	AKA pyrocatechol	1,​2-​Benzenediol	C6H6O2	109.03	M-H	2.3	14.32			116.1	109.029	1	-3.66873	109.03	0.891981	116.239	--	--	116.239	0.119336
	Urine	No		Pentachlorophenol	C6HCl5O	262.839	M-H	4.8	18.14			138.8	262.84	1	2.66322	262.839	0.950635	138.056	--	--	138.056	-0.537357
	Feces, Saliva	No		Heptanoic acid	C7H14O2	129.092	M-H	0.9	17.18			137.3	129.092	1	2.32392	129.092	0.906492	137.139	--	--	137.139	-0.117377
	N/A	No		3,5-Dichlorosalicylic acid	C7H4Cl2O3	204.946	M-H	6.1	16.83			130.7	204.946	1	3.41553	204.946	0.937964	129.845	--	--	129.845	-0.655985
	Blood, Feces, Saliva, Urine	Yes		Saccharin	C7H5NO3S	181.992	M-H	2.1	16.78			131.1	181.992	1	1.09895	181.992	0.930933	130.439	--	--	130.439	-0.505693
	Blood	No	Multiple LC isomers, exposure related	Benzothiazolone	C7H5NOS	150.002	M-H	4.5	15.75			123.7	150.002	1	-1.33332	150.002	0.91797	124.186	--	--	124.186	0.392059
	N/A	No		2-Mercaptobenzothiazole	C7H5NS2	165.979	M-H	5.4	16.34			128.2	165.979	1	-1.20497	165.979	0.925001	127.843	--	--	127.843	-0.278482
	Blood, Feces, Saliva, Urine	Minor	Isomers possible	Salicylic acid	C7H6O3	137.024	M-H	2.5	15.16			121.2	137.024	1	1.45959	137.024	0.911206	120.437	--	--	120.437	-0.631872
	Blood, Feces, Urine	Yes		Cresol	C7H8O	107.05	M-H	3.2	15.05			121.8	107.05	1	0	107.05	0.8903	122.373	--	--	122.373	0.46967
	Blood	Minor		2,3 or 3,5-Dimethylphenol	C8H10O	121.066	M-H	4	15.75			126.6	121.066	1	0.825996	121.066	0.901183	126.499	--	--	126.499	-0.0795502
	Blood, Feces, Urine	Yes		Phenylacetaldehyde	C8H8O	119.05	M-H	3.5	15.18			122.7	119.05	1	3.35993	119.05	0.899752	122.13	--	--	122.13	-0.465542
	Blood, Feces, Saliva, Seat, Urine	Yes		Methylparaben	C8H8O3	151.04	M-H	2.5	16.43			130	151.04	1	0	151.04	0.918467	129.46	--	--	129.46	-0.416286
	Blood, CSF, Feces, Saliva, Urine	Minor	Isomer with 1,2,3,6-Tetrahydrophthalimide	Acetaminophen	C8H9NO2	150.056	M-H	1.6	16.81			132.5	150.056	1	1.33283	150.056	0.917996	132.513	--	--	132.513	0.00954656
	N/A	No		Indan-5-ol	C9H10O	133.066	M-H	3.8	16.51			132	133.066	1	-0.751507	133.066	0.908915	131.455	--	--	131.455	-0.413408
	N/A	No		Methyl phenylacetate	C9H10O2	149.061	M-H	3.3	16.63			131.4	149.061	1	0	149.061	0.917515	131.167	--	--	131.167	-0.177561
	Blood, Urine	No	Noted in alcoholic beverages, isomers w/ CCS discrepancy	Ethylparaben	C9H10O3	165.056	M-H	3	17.43			136.7	165.056	1	-1.21171	165.056	0.924628	136.4	--	--	136.4	-0.219959
	Blood, Breast Milk, CSF, Feces, Saliva, Sweat, Urine	Yes		L-Phenylalanine	C9H11NO2	164.072	M-H	0.8	17.9			140.8	164.071	1	-4.26645	164.072	0.924226	140.128	--	--	140.128	-0.478649
	N/A	No		4-Isopropylbenzenesulfonic acid	C9H12O3S	199.043	M-H	4.7	19.1			147.7	199.043	1	1.50721	199.043	0.936297	147.567	--	--	147.567	-0.0899119
	Blood, Breast Milk, CSF, Feces, Saliva, Sweat, Urine	Yes	AKA azelaic acid, used to treat acne	Nonanedioic acid	C9H16O4	187.098	M-H	1	18.07			140.7	187.098	1	0	187.098	0.932632	140.18	--	--	140.18	-0.370441
	Blood, Feces, Saliva, Sweat, Urine	No	AKA Pelargonic acid, produced in combination with azelaic acid	Nonanoic acid	C9H18O2	157.123	M-H	1.1	18.72			146.2	157.123	1	2.54577	157.123	0.921261	147	--	--	147	0.545725
	Blood, Urine	Minor	AKA 7-hydroxycoumarin, found in beer	Umbelliferone	C9H6O3	161.024	M-H	2.1	16.25			127.4	161.024	1	0	161.024	0.922954	127.424	--	--	127.424	0.0185671
												--		1	--	--	--	--	--	--	--	--
												--		1	--	--	--	--	--	--	--	--
												--		1	--	--	--	--	--	--	--	--
												--		1	--	--	--	--	--	--	--	--
												--		1	--	--	--	--	--	--	--	--
												--		1	--	--	--	--	--	--	--	--
												--		1	--	--	--	--	--	--	--	--
												--		1	--	--	--	--	--	--	--	--
												--		1	--	--	--	--	--	--	--	--
												--		1	--	--	--	--	--	--	--	--
												--		1	--	--	--	--	--	--	--	--
												--		1	--	--	--	--	--	--	--	--
												--		1	--	--	--	--	--	--	--	--
												--		1	--	--	--	--	--	--	--	--
												--		1	--	--	--	--	--	--	--	--
												--		1	--	--	--	--	--	--	--	--
												--		1	--	--	--	--	--	--	--	--
												--		1	--	--	--	--	--	--	--	--
												--		1	--	--	--	--	--	--	--	--
												--		1	--	--	--	--	--	--	--	--
												--		1	--	--	--	--	--	--	--	--
												--		1	--	--	--	--	--	--	--	--
												--		1	--	--	--	--	--	--	--	--
												--		1	--	--	--	--	--	--	--	--
												--		1	--	--	--	--	--	--	--	--
												--		1	--	--	--	--	--	--	--	--
												--		1	--	--	--	--	--	--	--	--
												--		1	--	--	--	--	--	--	--	--
												--		1	--	--	--	--	--	--	--	--
												--		1	--	--	--	--	--	--	--	--
												--		1	--	--	--	--	--	--	--	--
												--		1	--	--	--	--	--	--	--	--
												--		1	--	--	--	--	--	--	--	--
												--		1	--	--	--	--	--	--	--	--
												--		1	--	--	--	--	--	--	--	--
												--		1	--	--	--	--	--	--	--	--
												--		1	--	--	--	--	--	--	--	--
												--		1	--	--	--	--	--	--	--	--
												--		1	--	--	--	--	--	--	--	--
												--		1	--	--	--	--	--	--	--	--
												--		1	--	--	--	--	--	--	--	--
												--		1	--	--	--	--	--	--	--	--
												--		1	--	--	--	--	--	--	--	--
												--		1	--	--	--	--	--	--	--	--
												--		1	--	--	--	--	--	--	--	--
												--		1	--	--	--	--	--	--	--	--
												--		1	--	--	--	--	--	--	--	--
												--		1	--	--	--	--	--	--	--	--
												--		1	--	--	--	--	--	--	--	--
												--		1	--	--	--	--	--	--	--	--
												--		1	--	--	--	--	--	--	--	--
												--		1	--	--	--	--	--	--	--	--
												--		1	--	--	--	--	--	--	--	--
												--		1	--	--	--	--	--	--	--	--
												--		1	--	--	--	--	--	--	--	--
												--		1	--	--	--	--	--	--	--	--
												--		1	--	--	--	--	--	--	--	--
												--		1	--	--	--	--	--	--	--	--
												--		1	--	--	--	--	--	--	--	--
												--		1	--	--	--	--	--	--	--	--
												--		1	--	--	--	--	--	--	--	--
												--		1	--	--	--	--	--	--	--	--
												--		1	--	--	--	--	--	--	--	--
												--		1	--	--	--	--	--	--	--	--
												--		1	--	--	--	--	--	--	--	--
												--		1	--	--	--	--	--	--	--	--
												--		1	--	--	--	--	--	--	--	--
												--		1	--	--	--	--	--	--	--	--
												--		1	--	--	--	--	--	--	--	--
												--		1	--	--	--	--	--	--	--	--
												--		1	--	--	--	--	--	--	--	--
												--		1	--	--	--	--	--	--	--	--
												--		1	--	--	--	--	--	--	--	--
												--		1	--	--	--	--	--	--	--	--
												--		1	--	--	--	--	--	--	--	--
												--		1	--	--	--	--	--	--	--	--
												--		1	--	--	--	--	--	--	--	--
												--		1	--	--	--	--	--	--	--	--
												--		1	--	--	--	--	--	--	--	--
												--		1	--	--	--	--	--	--	--	--
												--		1	--	--	--	--	--	--	--	--
												--		1	--	--	--	--	--	--	--	--
												--		1	--	--	--	--	--	--	--	--
												--		1	--	--	--	--	--	--	--	--
												--		1	--	--	--	--	--	--	--	--
												--		1	--	--	--	--	--	--	--	--
												--		1	--	--	--	--	--	--	--	--
												--		1	--	--	--	--	--	--	--	--
												--		1	--	--	--	--	--	--	--	--
												--		1	--	--	--	--	--	--	--	--
												--		1	--	--	--	--	--	--	--	--
												--		1	--	--	--	--	--	--	--	--
												--		1	--	--	--	--	--	--	--	--
												--		1	--	--	--	--	--	--	--	--
												--		1	--	--	--	--	--	--	--	--
												--		1	--	--	--	--	--	--	--	--
												--		1	--	--	--	--	--	--	--	--
												--		1	--	--	--	--	--	--	--	--
												--		1	--	--	--	--	--	--	--	--
												--		1	--	--	--	--	--	--	--	--
												--		1	--	--	--	--	--	--	--	--
												--		1	--	--	--	--	--	--	--	--
												--		1	--	--	--	--	--	--	--	--
												--		1	--	--	--	--	--	--	--	--
												--		1	--	--	--	--	--	--	--	--
												--		1	--	--	--	--	--	--	--	--
												--		1	--	--	--	--	--	--	--	--
												--		1	--	--	--	--	--	--	--	--
												--		1	--	--	--	--	--	--	--	--
												--		1	--	--	--	--	--	--	--	--
												--		1	--	--	--	--	--	--	--	--
												--		1	--	--	--	--	--	--	--	--
												--		1	--	--	--	--	--	--	--	--
												--		1	--	--	--	--	--	--	--	--
												--		1	--	--	--	--	--	--	--	--
												--		1	--	--	--	--	--	--	--	--
												--		1	--	--	--	--	--	--	--	--
												--		1	--	--	--	--	--	--	--	--
												--		1	--	--	--	--	--	--	--	--
												--		1	--	--	--	--	--	--	--	--
												--		1	--	--	--	--	--	--	--	--
												--		1	--	--	--	--	--	--	--	--
												--		1	--	--	--	--	--	--	--	--
												--		1	--	--	--	--	--	--	--	--
												--		1	--	--	--	--	--	--	--	--
												--		1	--	--	--	--	--	--	--	--
												--		1	--	--	--	--	--	--	--	--
												--		1	--	--	--	--	--	--	--	--
												--		1	--	--	--	--	--	--	--	--
												--		1	--	--	--	--	--	--	--	--
												--		1	--	--	--	--	--	--	--	--
												--		1	--	--	--	--	--	--	--	--
												--		1	--	--	--	--	--	--	--	--
												--		1	--	--	--	--	--	--	--	--
												--		1	--	--	--	--	--	--	--	--
												--		1	--	--	--	--	--	--	--	--
												--		1	--	--	--	--	--	--	--	--
												--		1	--	--	--	--	--	--	--	--
												--		1	--	--	--	--	--	--	--	--
												--		1	--	--	--	--	--	--	--	--
												--		1	--	--	--	--	--	--	--	--
												--		1	--	--	--	--	--	--	--	--
												--		1	--	--	--	--	--	--	--	--
												--		1	--	--	--	--	--	--	--	--
												--		1	--	--	--	--	--	--	--	--
												--		1	--	--	--	--	--	--	--	--
												--		1	--	--	--	--	--	--	--	--
												--		1	--	--	--	--	--	--	--	--
												--		1	--	--	--	--	--	--	--	--
												--		1	--	--	--	--	--	--	--	--
												--		1	--	--	--	--	--	--	--	--
												--		1	--	--	--	--	--	--	--	--
												--		1	--	--	--	--	--	--	--	--
												--		1	--	--	--	--	--	--	--	--
												--		1	--	--	--	--	--	--	--	--
												--		1	--	--	--	--	--	--	--	--
												--		1	--	--	--	--	--	--	--	--
												--		1	--	--	--	--	--	--	--	--
												--		1	--	--	--	--	--	--	--	--
												--		1	--	--	--	--	--	--	--	--
												--		1	--	--	--	--	--	--	--	--
												--		1	--	--	--	--	--	--	--	--
												--		1	--	--	--	--	--	--	--	--
												--		1	--	--	--	--	--	--	--	--
												--		1	--	--	--	--	--	--	--	--
												--		1	--	--	--	--	--	--	--	--
												--		1	--	--	--	--	--	--	--	--
												--		1	--	--	--	--	--	--	--	--
												--		1	--	--	--	--	--	--	--	--
												--		1	--	--	--	--	--	--	--	--
												--		1	--	--	--	--	--	--	--	--
												--		1	--	--	--	--	--	--	--	--
												--		1	--	--	--	--	--	--	--	--
												--		1	--	--	--	--	--	--	--	--
												--		1	--	--	--	--	--	--	--	--
												--		1	--	--	--	--	--	--	--	--
												--		1	--	--	--	--	--	--	--	--
												--		1	--	--	--	--	--	--	--	--
												--		1	--	--	--	--	--	--	--	--
												--		1	--	--	--	--	--	--	--	--
												--		1	--	--	--	--	--	--	--	--
												--		1	--	--	--	--	--	--	--	--
												--		1	--	--	--	--	--	--	--	--
												--		1	--	--	--	--	--	--	--	--
												--		1	--	--	--	--	--	--	--	--
												--		1	--	--	--	--	--	--	--	--
												--		1	--	--	--	--	--	--	--	--
												--		1	--	--	--	--	--	--	--	--
												--		1	--	--	--	--	--	--	--	--
												--		1	--	--	--	--	--	--	--	--
												--		1	--	--	--	--	--	--	--	--
												--		1	--	--	--	--	--	--	--	--
												--		1	--	--	--	--	--	--	--	--
												--		1	--	--	--	--	--	--	--	--
												--		1	--	--	--	--	--	--	--	--
												--		1	--	--	--	--	--	--	--	--
												--		1	--	--	--	--	--	--	--	--
												--		1	--	--	--	--	--	--	--	--
												--		1	--	--	--	--	--	--	--	--
												--		1	--	--	--	--	--	--	--	--
												--		1	--	--	--	--	--	--	--	--
												--		1	--	--	--	--	--	--	--	--
												--		1	--	--	--	--	--	--	--	--
												--		1	--	--	--	--	--	--	--	--
												--		1	--	--	--	--	--	--	--	--
												--		1	--	--	--	--	--	--	--	--
												--		1	--	--	--	--	--	--	--	--
												--		1	--	--	--	--	--	--	--	--
												--		1	--	--	--	--	--	--	--	--
												--			--	--	--	--	--	--	--	--
												--			--	--	--	--	--	--	--	--
												--			--	--	--	--	--	--	--	--
												--			--	--	--	--	--	--	--	--
												--			--	--	--	--	--	--	--	--
												--			--	--	--	--	--	--	--	--
												--			--	--	--	--	--	--	--	--
												--			--	--	--	--	--	--	--	--

## Sheet: PFAS Quant Summary
								Summary Detections
									4:2 FTS	6:2 FTS	8:2 FTS	PFBS	PFPeS	PFHxS	PFOS	PFNS	PFDS	PFBA	PFPeA	PFHxA	PFHpA	PFOA	PFNA	PFDA	PFUdA	PFDoA	PFTrDA	PFTeDA	HFPO-DA	FOSA	N-MeFOSAA	N-EtFOSAA	9Cl-PF3ONS	11Cl-PF3OUdS	NaDONA	PFPrA	TFMS	PFEtS	PFPrS
								Lowest Cal. Point (ng/mL)	0.05	0.5	0.05	0.05	0.05	0.05	0.05	0.05	0.05	5	1	0.1	0.5	0.5	0.5	0.5	0.05	0.05	0.05	0.1	5	1	0.1	0.1	0.05	0.05	5	1	0.5	0.05	0.05
								Method Blank LOD: x +3σ	0.0359302	0.0100651	0.016029	0.010946	0.025452	0.0995362	0.050457	0.017593	0.0234613	2.4394	0.585836	0.071163	0.165994	0.237632	0.109678	0.183865	0.0580423	0.0458596	0.127862	0.119755	3.20327	-0.0374963	0.095804	0.095404	0.0351182	0.014199	0.62754	0.476633	-0.0662136	0.019659	0.018665
								Final LOD (ng/mL)	0.05	0.5	0.05	0.05	0.05	0.0995362	0.050457	0.05	0.05	5	1	0.1	0.5	0.5	0.5	0.5	0.0580423	0.05	0.127862	0.119755	5	1	0.1	0.1	0.05	0.05	5	1	0.5	0.05	0.05
								Accuracy and RSD LOQ	0.05	0.5	0.05	0.05	0.05	0.5	0.05	0.05	0.05	5	5	0.1	0.5	0.5	0.5	0.5	0.1	0.05	0.1	0.1	5	1	0.1	0.1	0.1		10	100	0.5
								LLOQ (ng/mL): x +10σ	0.110121	0.0746946	0.016029	0.010946	0.025452	0.112897	0.10029	0.017593	0.0265086	2.4394	0.760391	0.071163	0.39973	0.506305	0.155605	0.21932	0.0742816	0.101765	0.253677	0.257894	10.1819	0.218082	0.095804	0.095404	0.0872499	0.014199	0.62754	0.518578	-0.0508135	0.019659	0.018665
								Final LOQ (ng/mL)	0.110121	0.5	0.05	0.05	0.05	0.5	0.10029	0.05	0.05	5	5	0.1	0.5	0.506305	0.5	0.5	0.1	0.101765	0.253677	0.257894	10.1819	1	0.1	0.1	0.1	0.05	10	100	0.5	0.05	0.05
								ULOQ (ng/mL)	50	100	50	100	100	100	100	100	100	50	100	100	100	100	100	100	100	100	100	100	100	100	100	100	100	100	100	100	50	100	50
								Process Efficiency (%)	83.2782	90.8301	129.387	88.4735	140.128	85.441	118.74	115.373	111.328	61.1864	71.1344	85.4601	81.1097	86.2333	114.435	151.618	270.315	119.491	116.18	117.373	261.724	195.986	283.695	292.949	209.266	118.414	138.824	3503.39	535355	#DIV/0!	#DIV/0!
								NIST Conc. (Stated)	0	0	0	0	0	3.25	10.64	0	0	0	0	0	0	3.27	0	0.322	0.186	0	0	0	0	0	0	0	0	0	0	0	0	0	0
								NIST Conc. (Obs)	-0.0055519	-0.033866	0.071095	0.026704	0.084693	4.1523	10.9	0.017593	0.039822	2.4394	0.57937	0.071163	0.20136	3.3175	0.7292	0.40004	0.19091	0.021985	0.065445	0.042814	-0.066845	-1.2072	1.3841	0.11749	-0.05703	0.014199	0.62754	0.50977	0.36927	0.019659	0.018665
								NIST Accuracy						127.763	102.444							101.453		124.236	102.64											#DIV/0!	#DIV/0!	#DIV/0!	#DIV/0!
								Number of Samples	36	36	36	36	36	36	36	36	36	36	36	36	36	36	36	36	36	36	36	36	36	36	36	36	36	36	36	36	36	36	36
								Number of Quantification	0	1	29	1	20	33	36	0	28	0	0	2	5	36	28	6	32	0	0	0	0	0	36	33	0	0	0	0	1	1	0
								Number of Detect, NQ	0	0	0	0	0	3	0	0	0	0	1	0	0	0	0	0	4	1	1	0	0	0	0	0	0	0	0	0	0	0	0
								Total Detect #	0	1	29	1	20	36	36	0	28	0	1	2	5	36	28	6	36	1	1	0	0	0	36	33	0	0	0	0	1	1	0
								Non Detects	36	35	7	35	16	0	0	36	8	36	35	34	31	0	8	30	0	35	35	36	36	36	0	3	36	36	36	36	35	35	36
								Detection Frequency (%)	0	2.77778	80.5556	2.77778	55.5556	100	100	0	77.7778	0	2.77778	5.55556	13.8889	100	77.7778	16.6667	100	2.77778	2.77778	0	0	0	100	91.6667	0	0	0	0	2.77778	2.77778	0
								Number Case	18	18	18	18	18	18	18	18	18	18	18	18	18	18	18	18	18	18	18	18	18	18	18	18	18	18	18	18	18	18	18
								Number Control	18	18	18	18	18	18	18	18	18	18	18	18	18	18	18	18	18	18	18	18	18	18	18	18	18	18	18	18	18	18	18
								All Avg.		0.61978	0.451973	0.071064	0.108355	7.37834	32.8125		0.151741			0.28315	0.863606	4.8576	0.89478	0.578073	0.257822						9.9971	5.60334				#DIV/0!	2.3167	0.1793	#DIV/0!
								All Std.		0	0.821242	0	0.0721703	8.95828	22.2508		0.0727795			0.18124	0.353973	2.71131	0.28081	0.0571107	0.183271						11.8146	6.07531				#DIV/0!	0	0	#DIV/0!
								Case Avg.			0.574194	0.071064	0.101724	4.10615	27.9994		0.175294			0.28315	0.72386	4.00958	0.822232	0.55484	0.192796						11.5464	4.95718				#DIV/0!	2.3167	0.1793	#DIV/0!
								Case Std.			1.12383	0	0.0568168	3.19889	19.3021		0.091231			0.18124	0.113766	1.9362	0.307463	0.01392	0.0635866						13.2968	6.02561				#DIV/0!	0	0	#DIV/0!
								Control Avg.		0.61978	0.337901		0.112775	10.8551	37.6256		0.131328				1.07322	5.70563	0.957655	0.58969	0.322848						8.44779	6.28988				#DIV/0!	#DIV/0!	#DIV/0!	#DIV/0!
								Std. Control		0	0.313326		0.0804982	11.4534	23.9017		0.0421501				0.469675	3.08468	0.238224	0.0662625	0.23383						9.8774	6.05255				#DIV/0!	#DIV/0!	#DIV/0!	#DIV/0!
								Minimum	0	0.61978	0.050819	0.071064	0.051063	1.3129	3.98	0	0.051968	0	0	0.10191	0.56931	0.84282	0.507	0.50084	0.1015	0	0	0	0	0	0.39613	0.10917	0	0	0	0	2.3167	0.1793	0
								Median		0.61978	0.17666	0.071064	0.076292	3.8773	31.35		0.129255			0.28315	0.76241	4.2775	0.846775	0.5768	0.2088						6.1287	3.6388				#NUM!	2.3167	0.1793	#NUM!
								Maximum	0	0.61978	4.5174	0.071064	0.33156	45.743	109	0	0.38778	0	0	0.46439	1.5429	12.275	1.508	0.6878	1.054	0	0	0	0	0	48.972	22.136	0	0	0	0	2.3167	0.1793	0
											PFAS Quant By Sample (all values in ng/mL Serum)
						Sample
			Serum_Year	sex	race	Type	Identifier	Sample	4:2 FTS	6:2 FTS	8:2 FTS	PFBS	PFPeS	PFHxS	PFOS	PFNS	PFDS	PFBA	PFPeA	PFHxA	PFHpA	PFOA	PFNA	PFDA	PFUdA	PFDoA	PFTrDA	PFTeDA	HFPO-DA	FOSA	N-MeFOSAA	N-EtFOSAA	9Cl-PF3ONS	11Cl-PF3OUdS	NaDONA	PFPrA	TFMS	PFEtS	PFPrS
			1998	M	Other	Case	DCC117	S000638662	ND	ND	0.050819	ND	0.079042	15.215	53	ND	0.12618	ND	ND	ND	ND	6.5108	0.65723	ND	0.12679	ND	ND	ND	ND	ND	6.6707	21.096	ND	ND	ND	ND	ND	ND	ND
			2000	M	White	Case	DCC084	S040500311	ND	ND	0.50047	0.071064	0.2376	5.1035	19.1	ND	0.38778	ND	ND	ND	0.56931	3.8334	0.507	ND	0.18883	ND	ND	ND	ND	ND	17.826	3.6388	ND	ND	ND	ND	ND	ND	ND
			2001	M	White	Control	DCC084_	S052554431	ND	ND	1.1485	ND	0.062424	2.5528	43.2	ND	0.19373	ND	ND	ND	ND	7.4881	1.0748	ND	0.44943	ND	ND	ND	ND	ND	14.756	14.814	ND	ND	ND	ND	ND	ND	ND
			2000	M	White	Control	DCC099_	S069290279	ND	ND	0.11715	ND	0.065271	6.0792	68.6	ND	0.12486	ND	ND	ND	ND	9.3075	0.86582	ND	0.18705	ND	ND	ND	ND	ND	45.52	22.136	ND	ND	ND	ND	ND	ND	ND
			2006	M	Other	Control	DCC111_	S069588699	ND	ND	0.12435	ND	ND	10.214	15.8	ND	0.11504	ND	ND	ND	ND	5.139	1.2034	0.6878	0.27987	ND	ND	ND	ND	ND	1.688	ND	ND	ND	ND	ND	ND	ND	ND
			2001	M	White	Case	DCC001	S078134336	ND	ND	0.051117	ND	ND	2.7426	21	ND	0.12286	ND	ND	ND	ND	4.3527	ND	ND	DET	ND	ND	ND	ND	ND	7.977	8.2634	ND	ND	ND	ND	ND	ND	ND
			2002	M	White	Case	C0180	S160895332	ND	ND	0.5205	ND	ND	3.0278	53.3	ND	0.12829	ND	ND	ND	ND	5.8065	0.82773	ND	0.19968	ND	ND	ND	ND	ND	3.7494	1.9266	ND	ND	ND	ND	ND	ND	ND
			1999	F	White	Case	DCC129	S267463090	ND	ND	0.25737	ND	0.051063	4.1316	16.2	ND	0.079044	ND	ND	ND	ND	2.2538	0.57052	ND	0.13305	ND	ND	ND	ND	ND	10.855	2.7758	ND	ND	ND	ND	ND	0.1793	ND
			2000	M	Black	Case	DCC082	S302429521	ND	ND	0.54251	ND	ND	6.3641	55.7	ND	0.20502	ND	ND	ND	ND	6.2153	1.1056	0.54092	0.34238	ND	ND	ND	ND	ND	19.668	6.2917	ND	ND	ND	ND	2.3167	ND	ND
			1999	F	White	Control	DCC129_	S325614637	ND	ND	ND	ND	0.092156	3.7961	30.6	ND	0.16424	ND	ND	ND	ND	3.9291	ND	ND	DET	ND	ND	ND	ND	ND	4.3828	15.618	ND	ND	ND	ND	ND	ND	ND
			2001	M	White	Case	DCC084	S347738989	ND	ND	0.96172	ND	0.1203	2.8016	12.8	ND	0.28742	ND	ND	ND	ND	2.2997	ND	ND	0.12561	ND	ND	ND	ND	ND	8.5735	2.1837	ND	ND	ND	ND	ND	ND	ND
			1992	M	White	Control	DCC096_	S356314430	ND	ND	0.052789	ND	0.080446	9.8825	42	ND	0.051968	ND	ND	ND	ND	4.2449	ND	ND	DET	ND	ND	ND	ND	ND	4.9802	7.681	ND	ND	ND	ND	ND	ND	ND
			2002	M	Other	Control	DCC130_	S409252515	ND	ND	0.32366	ND	0.33156	45.743	109	ND	0.16059	ND	ND	ND	ND	12.275	1.1675	0.58528	1.054	DET	DET	ND	ND	ND	5.9401	3.9721	ND	ND	ND	ND	ND	ND	ND
			2005	M	White	Control	DCC128_	S416456806	ND	0.61978	0.3526	ND	0.051749	3.8754	25.4	ND	ND	ND	ND	ND	1.5429	11.791	1.3811	0.58484	0.18705	ND	ND	ND	ND	ND	0.57868	ND	ND	ND	ND	ND	ND	ND	ND
			2002	M	Other	Control	C1061_D	S481469874	ND	ND	0.61176	ND	ND	DET	4.21	ND	ND	ND	ND	ND	ND	1.5477	ND	ND	0.10613	ND	ND	ND	ND	ND	3.2478	2.5537	ND	ND	ND	ND	ND	ND	ND
			2005	M	Black	Control	DCC053_	S483014688	ND	ND	ND	ND	ND	8.1135	32.1	ND	0.064995	ND	ND	ND	ND	2.8017	0.9737	ND	0.25431	ND	ND	ND	ND	ND	2.3845	0.43239	ND	ND	ND	ND	ND	ND	ND
			2005	M	Black	Case	DCC053	S511116264	ND	ND	0.17666	ND	ND	2.036	35.8	ND	0.057088	ND	ND	ND	ND	5.1512	1.508	ND	0.24058	ND	ND	ND	ND	ND	1.5957	0.11221	ND	ND	ND	ND	ND	ND	ND
			2006	M	Other	Case	DCC111	S512163012	ND	ND	ND	ND	ND	1.5243	10.5	ND	ND	ND	ND	ND	ND	2.0546	0.71012	ND	0.20681	ND	ND	ND	ND	ND	0.49955	ND	ND	ND	ND	ND	ND	ND	ND
			2004	M	Other	Case	C1061	S533291634	ND	ND	0.15016	ND	0.069096	3.4011	21.2	ND	0.16734	ND	ND	0.10191	0.83986	7.1852	1.3844	ND	0.21079	ND	ND	ND	ND	ND	2.2191	0.20867	ND	ND	ND	ND	ND	ND	ND
			1997	M	White	Case	DCC095	S584099529	ND	ND	4.5174	ND	0.073542	3.0816	71.7	ND	0.28729	ND	ND	ND	ND	5.688	0.71169	0.56876	0.2513	ND	ND	ND	ND	ND	32.074	16.371	ND	ND	ND	ND	ND	ND	ND
			2006	M	White	Case	DCC128	S584274657	ND	ND	ND	ND	0.12217	1.3129	6.55	ND	ND	ND	ND	ND	ND	0.91565	ND	ND	0.29002	ND	ND	ND	ND	ND	0.66791	0.32188	ND	ND	ND	ND	ND	ND	ND
			2000	M	Black	Control	DCC082_	S613945103	ND	ND	0.14039	ND	0.072858	5.4029	58.6	ND	0.10576	ND	ND	ND	ND	5.8183	1.0598	ND	0.21935	ND	ND	ND	ND	ND	4.679	5.1256	ND	ND	ND	ND	ND	ND	ND
			2002	M	Other	Case	C1061	S637973826	ND	ND	ND	ND	ND	2.4583	19.6	ND	0.096659	ND	ND	ND	0.76241	6.3871	0.87848	ND	0.20264	ND	ND	ND	ND	ND	3.6525	1.2863	ND	ND	ND	ND	ND	ND	ND
			2004	F	Black	Case	DCC152	S735805341	ND	ND	0.070726	ND	0.060981	2.1238	9.06	ND	ND	ND	ND	ND	ND	2.4541	ND	ND	0.18449	ND	ND	ND	ND	ND	0.39613	0.10917	ND	ND	ND	ND	ND	ND	ND
			2004	M	Other	Control	C1061_D	S737924916	ND	ND	0.55577	ND	ND	DET	4.95	ND	ND	ND	ND	ND	ND	2.2041	0.58833	ND	0.23395	ND	ND	ND	ND	ND	2.1195	0.71321	ND	ND	ND	ND	ND	ND	ND
			2001	M	White	Control	DCC001_	S756029707	ND	ND	0.12671	ND	0.070735	6.7127	40.7	ND	0.19864	ND	ND	ND	ND	6.3999	1.125	ND	0.4042	ND	ND	ND	ND	ND	8.5719	4.3376	ND	ND	ND	ND	ND	ND	ND
			2004	F	Black	Control	DCC152_	S761658683	ND	ND	0.072841	ND	ND	1.41	14.2	ND	0.1088	ND	DET	ND	ND	3.0069	1.0962	0.50084	0.67757	ND	ND	ND	ND	ND	13.224	0.21857	ND	ND	ND	ND	ND	ND	ND
			2002	M	Black	Case	DCC027	S777415746	ND	ND	0.086719	ND	ND	5.0834	16.6	ND	0.16161	ND	ND	ND	ND	3.093	0.56831	ND	0.13353	ND	ND	ND	ND	ND	9.6802	1.0751	ND	ND	ND	ND	ND	ND	ND
			2002	M	Black	Control	DCC027_	S786000435	ND	ND	0.26811	ND	0.20317	3.8773	39.4	ND	0.10855	ND	ND	ND	0.60355	3.5735	1.089	ND	0.22695	ND	ND	ND	ND	ND	7.633	4.4073	ND	ND	ND	ND	ND	ND	ND
			2002	M	Other	Case	DCC130	S837724840	ND	ND	0.057263	ND	ND	DET	3.98	ND	ND	ND	ND	0.46439	ND	0.84282	ND	ND	DET	ND	ND	ND	ND	ND	31.955	1.921	ND	ND	ND	ND	ND	ND	ND
			2002	M	White	Control	C0180_D	S838311762	ND	ND	0.2408	ND	ND	18.053	34.1	ND	0.13022	ND	ND	ND	ND	5.1267	0.55572	ND	0.1054	ND	ND	ND	ND	ND	8.9801	1.1736	ND	ND	ND	ND	ND	ND	ND
			1997	M	White	Control	DCC095_	S854218912	ND	ND	ND	ND	0.08126	17.553	33.3	ND	0.10484	ND	ND	ND	ND	4.2203	0.63077	ND	0.2234	ND	ND	ND	ND	ND	6.3173	8.3594	ND	ND	ND	ND	ND	ND	ND
			1998	M	Other	Control	DCC117_	S940358040	ND	ND	0.069204	ND	0.18105	28.684	51.5	ND	0.17527	ND	ND	ND	ND	9.5175	0.78122	ND	0.19954	ND	ND	ND	ND	ND	3.3733	6.3621	ND	ND	ND	ND	ND	ND	ND
			2000	M	White	Control	DCC084_	S952400163	ND	ND	0.86388	ND	0.060625	1.7314	29.6	ND	0.16241	ND	ND	ND	ND	4.3101	0.77246	ND	0.35737	ND	ND	ND	ND	ND	13.684	2.7335	ND	ND	ND	ND	ND	ND	ND
			1992	M	White	Case	DCC096	S953831709	ND	ND	ND	ND	ND	2.3391	36.1	ND	ND	ND	ND	ND	ND	3.4267	0.68465	ND	0.1015	ND	ND	ND	ND	ND	0.80358	3.9478	ND	ND	ND	ND	ND	ND	ND
			2000	M	White	Case	DCC099	S954637071	ND	ND	0.095282	ND	ND	7.0578	41.8	ND	0.17224	ND	ND	ND	ND	3.7019	0.57528	ND	0.14674	ND	ND	ND	ND	ND	48.972	12.743	ND	ND	ND	ND	ND	ND	ND

## Sheet: 4_2 FTS
				Weighting	1/X																Summary Statistics				PFAS Con. In Serum
		Molecule	4:2 FTS	Normalization	To 13C IS													DET = Detected but no Quant			Analyte	4:2 FTS			(ng/mL)	Avg.	Std. Dev	%RSD
		Molar Mass		Curve Type	Quadratic		(Red if >130%											ND = No Detect			Lowest Cal. Point (ng/mL)	0.05		CC11	100	101.62	#DIV/0!	#DIV/0!
							or <70%)									Concentration		Concentration			Method Blank LOD: x +3σ	0.0359302		CC10	50	49.8613	2.13532	4.28252
	Paste to Right	Molecule Name	Replicate Name	Sample Type	Analyte Concentration	Calculated Concentration	Accuracy	Exclude From Calibration	Normalization Method	Surrogate External Standard	Normalized Area	Sample ID		Sample ID	Ctr ID	(ng/mL)	Tag	Final (ng/mL)			Final LOD (ng/mL)	0.05		CC9	10	9.99113	0.298977	2.99242
		4:2 FTS	C11Ab	Standard	100	101.62	1.016	FALSE			10.712			S000638662	DCC117	0.011227	Case	ND			Accuracy and RSD LOQ	0.05		CC8	5	5.0509	0.0461735	0.914163
		4:2 FTS	C11Bb	Standard	100	NaN	NaN	TRUE			11.041			S040500311	DCC084	0.0069934	Case	ND			LLOQ (ng/mL): x +10σ	0.110121		CC7	1	1.01589	0.0245798	2.41953
		4:2 FTS	C10Ab	Standard	50	48.046	0.961	FALSE			7.3769			S052554431	DCC084_	0.0064218	Control	ND			Final LOQ (ng/mL)	0.110121		CC6	0.5	0.49106	0.046029	9.37339
		4:2 FTS	C10Bb	Standard	50	49.324	0.986	FALSE			7.5164			S069290279	DCC099_	-0.0042887	Control	ND			ULOQ (ng/mL)	50		CC5	0.1	0.0991347	0.00984419	9.93012
		4:2 FTS	C10C	Standard	50	52.214	1.044	FALSE			7.8211			S069588699	DCC111_	-0.011742	Control	ND			Process Efficiency (%)	83.2782		CC4	0.05	0.05016	0.00282576	5.63349
		4:2 FTS	C9Ab	Standard	10	9.6864	0.969	FALSE			1.8262			S078134336	DCC001	-0.0010375	Case	ND			NIST Conc. (Stated)	0		CC3	0.01	0.0086193	0.0145829	169.189
		4:2 FTS	C9Bb	Standard	10	10.003	1	FALSE			1.8829			S160895332	C0180	0.0059512	Case	ND			NIST Conc. (Obs)	-0.0055519		CC2	0.005	5.64333e-05	0.00223332	3957.45
		4:2 FTS	C9C	Standard	10	10.284	1.028	FALSE			1.9328			S267463090	DCC129	0.013366	Case	ND			NIST Accuracy	#DIV/0!		CC1	0.001	0.00208447	0.00403166	193.414
		4:2 FTS	C8Ab	Standard	5	5.0572	1.011	FALSE			0.97786			S302429521	DCC082	0.0087302	Case	ND			Number of Samples	36		CC0	0			#DIV/0!
		4:2 FTS	C8Bb	Standard	5	5.0936	1.019	FALSE			0.98469			S325614637	DCC129_	0.0040961	Control	ND			Number of Quantification	0
		4:2 FTS	C8C	Standard	5	5.0019	1	FALSE			0.96751			S347738989	DCC084	-0.0054816	Case	ND			Number of Detect, NQ	0
		4:2 FTS	C7Ab	Standard	1	1.0254	1.025	FALSE			0.2077			S356314430	DCC096_	0.0058588	Control	ND			Total Detect #	0
		4:2 FTS	C7Bb	Standard	1	1.0343	1.034	FALSE			0.20942			S409252515	DCC130_	-0.0021148	Control	ND			Non Detects	36
		4:2 FTS	C7C	Standard	1	0.98798	0.988	FALSE			0.2004			S416456806	DCC128_	0.018046	Control	ND			Detection Frequency (%)	0
		4:2 FTS	C6Ab	Standard	0.5	0.46122	0.922	FALSE			0.09759			S481469874	C1061_D	0.0055411	Control	ND			Number Case	18
		4:2 FTS	C6Bb	Standard	0.5	0.46789	0.936	FALSE			0.098895			S483014688	DCC053_	-0.017774	Control	ND			Number Control	18
		4:2 FTS	C6C	Standard	0.5	0.54407	1.088	FALSE			0.11379			S511116264	DCC053	0.0022843	Case	ND			All Avg.	#DIV/0!
		4:2 FTS	C5Ab	Standard	0.1	0.098322	0.983	FALSE			0.02647			S512163012	DCC111	-0.017841	Case	ND			All Std.	#DIV/0!
		4:2 FTS	C5Bb	Standard	0.1	0.089722	0.897	FALSE			0.024782			S533291634	C1061	-0.0016138	Case	ND			Case Avg.	#DIV/0!
		4:2 FTS	C5C	Standard	0.1	0.10936	1.094	FALSE			0.028636			S584099529	DCC095	0.0029069	Case	ND			Case Std.	#DIV/0!
		4:2 FTS	C4Ab	Standard	0.05	0.04724	0.945	FALSE			0.01644			S584274657	DCC128	0.0040673	Case	ND			Control Avg.	#DIV/0!
		4:2 FTS	C4Bb	Standard	0.05	0.052881	1.058	FALSE			0.017548			S613945103	DCC082_	-0.0025586	Control	ND			Std. Control	#DIV/0!
		4:2 FTS	C4C	Standard	0.05	0.050359	1.007	FALSE			0.017053			S637973826	C1061	0.0075179	Case	ND			Minimum	0
		4:2 FTS	C3Ab	Standard	0.01	0.018931	1.893	TRUE			0.01088			S735805341	DCC152	0.0090168	Case	ND			Median	#NUM!
		4:2 FTS	C3C	Standard	0.01	-0.0016924	-0.169	TRUE			0.0068278			S737924916	C1061_D	0.0048418	Control	ND			Maximum	0
		4:2 FTS	C2Ab	Standard	0.005	-0.0025221	-0.504	TRUE			0.0066647			S756029707	DCC001_	0.013121	Control	ND
		4:2 FTS	C2Bb	Standard	0.005	0.0013125	0.263	TRUE			0.0074182			S761658683	DCC152_	-0.012098	Control	ND
		4:2 FTS	C2C	Standard	0.005	0.0013789	0.276	TRUE			0.0074312			S777415746	DCC027	0.0093013	Case	ND
		4:2 FTS	C1Ab	Standard	0.001	-0.0024465	-2.447	TRUE			0.0066796			S786000435	DCC027_	-0.020688	Control	ND
		4:2 FTS	C1Bb	Standard	0.001	0.0052757	5.276	TRUE			0.0081968			S837724840	DCC130	-0.0098139	Case	ND
		4:2 FTS	C1C	Standard	0.001	0.0034242	3.424	TRUE			0.0078331			S838311762	C0180_D	-0.017268	Control	ND
		4:2 FTS	C0Ab	Blank		0.010569	#N/A	FALSE			0.0092368			S854218912	DCC095_	-0.0044303	Control	ND
		4:2 FTS	C0Bb	Blank		-0.0080985	#N/A	FALSE			0.005569			S940358040	DCC117_	-0.0020324	Control	ND
		4:2 FTS	C0C	Blank		0.0099322	#N/A	FALSE			0.0091117			S952400163	DCC084_	0.0015881	Control	ND
		4:2 FTS	DB1-r004	Unknown		1.6944	#N/A	FALSE			0.3375			S953831709	DCC096	-0.0029863	Case	ND
		4:2 FTS	DB1-r005	Unknown		-0.036437	#N/A	FALSE			0			S954637071	DCC099	-0.00076169	Case	ND
		4:2 FTS	DB2 (Carryover)	Unknown		0.26982	#N/A	FALSE			0.060109
		4:2 FTS	DB3	Unknown		0.36685	#N/A	FALSE			0.07912
		4:2 FTS	DB3c	Unknown		0.82367	#N/A	FALSE			0.16839
		4:2 FTS	NIST	Unknown		-0.0055519	#N/A	FALSE			0.0060694
		4:2 FTS	S000638662	Unknown		0.011227	#N/A	FALSE			0.009366	DCC117
		4:2 FTS	S040500311	Unknown		0.0069934	#N/A	FALSE			0.0085343	DCC084
		4:2 FTS	S052554431	Unknown		0.0064218	#N/A	FALSE			0.008422	DCC084_
		4:2 FTS	S069290279	Unknown		-0.0042887	#N/A	FALSE			0.0063176	DCC099_
		4:2 FTS	S069588699	Unknown		-0.011742	#N/A	FALSE			0.004853	DCC111_
		4:2 FTS	S078134336	Unknown		-0.0010375	#N/A	FALSE			0.0069564	DCC001
		4:2 FTS	S160895332	Unknown		0.0059512	#N/A	FALSE			0.0083296	C0180
		4:2 FTS	S267463090	Unknown		0.013366	#N/A	FALSE			0.0097863	DCC129
		4:2 FTS	S302429521	Unknown		0.0087302	#N/A	FALSE			0.0088755	DCC082
		4:2 FTS	S325614637	Unknown		0.0040961	#N/A	FALSE			0.0079651	DCC129_
		4:2 FTS	S347738989	Unknown		-0.0054816	#N/A	FALSE			0.0060832	DCC084
		4:2 FTS	S356314430	Unknown		0.0058588	#N/A	FALSE			0.0083114	DCC096_
		4:2 FTS	S409252515	Unknown		-0.0021148	#N/A	FALSE			0.0067448	DCC130_
		4:2 FTS	S416456806	Unknown		0.018046	#N/A	FALSE			0.010706	DCC128_
		4:2 FTS	S481469874	Unknown		0.0055411	#N/A	FALSE			0.008249	C1061_D
		4:2 FTS	S483014688	Unknown		-0.017774	#N/A	FALSE			0.0036677	DCC053_
		4:2 FTS	S511116264	Unknown		0.0022843	#N/A	FALSE			0.0076091	DCC053
		4:2 FTS	S512163012	Unknown		-0.017841	#N/A	FALSE			0.0036546	DCC111
		4:2 FTS	S533291634	Unknown		-0.0016138	#N/A	FALSE			0.0068432	C1061
		4:2 FTS	S584099529	Unknown		0.0029069	#N/A	FALSE			0.0077314	DCC095
		4:2 FTS	S584274657	Unknown		0.0040673	#N/A	FALSE			0.0079594	DCC128
		4:2 FTS	S613945103	Unknown		-0.0025586	#N/A	FALSE			0.0066576	DCC082_
		4:2 FTS	S637973826	Unknown		0.0075179	#N/A	FALSE			0.0086374	C1061
		4:2 FTS	S735805341	Unknown		0.0090168	#N/A	FALSE			0.0089319	DCC152
		4:2 FTS	S737924916	Unknown		0.0048418	#N/A	FALSE			0.0081116	C1061_D
		4:2 FTS	S756029707	Unknown		0.013121	#N/A	FALSE			0.0097382	DCC001_
		4:2 FTS	S761658683	Unknown		-0.012098	#N/A	FALSE			0.0047832	DCC152_
		4:2 FTS	S777415746	Unknown		0.0093013	#N/A	FALSE			0.0089878	DCC027
		4:2 FTS	S786000435	Unknown		-0.020688	#N/A	FALSE			0.0030952	DCC027_
		4:2 FTS	S837724840	Unknown		-0.0098139	#N/A	FALSE			0.005232	DCC130
		4:2 FTS	S838311762	Unknown		-0.017268	#N/A	FALSE			0.0037673	C0180_D
		4:2 FTS	S854218912	Unknown		-0.0044303	#N/A	FALSE			0.0062898	DCC095_
		4:2 FTS	S940358040	Unknown		-0.0020324	#N/A	FALSE			0.006761	DCC117_
		4:2 FTS	S952400163	Unknown		0.0015881	#N/A	FALSE			0.0074723	DCC084_
		4:2 FTS	S953831709	Unknown		-0.0029863	#N/A	FALSE			0.0065735	DCC096
		4:2 FTS	S954637071	Unknown		-0.00076169	#N/A	FALSE			0.0070106	DCC099
		4:2 FTS	StandardBlank3	Unknown		6.1027	#N/A	FALSE			1.1728	#N/A

## Sheet: 6_2 FTS
				Weighting	1/X																Summary Statistics				PFAS Con. In Serum
		Molecule	6:2 FTS	Normalization	To 13C IS													DET = Detected but no Quant			Analyte	6:2 FTS			(ng/mL)	Avg.	Std. Dev	%RSD
		Molar Mass		Curve Type	Quadratic		(Red if >130%											ND = No Detect			Lowest Cal. Point (ng/mL)	0.5		CC11	100	94.467	#DIV/0!	#DIV/0!
							or <70%)									Concentration		Concentration			Method Blank LOD: x +3σ	0.0100651		CC10	50	48.437	3.99733	8.25263
	Paste to Right	Molecule Name	Replicate Name	Sample Type	Analyte Concentration	Calculated Concentration	Accuracy	Exclude From Calibration	Normalization Method	Surrogate External Standard	Normalized Area	Sample ID		Sample ID	Ctr ID	(ng/mL)	Tag	Final (ng/mL)			Final LOD (ng/mL)	0.5		CC9	10	10.4086	0.826376	7.93936
		6:2 FTS	C11Ab	Standard	100	94.467	0.945	FALSE			10.541			S000638662	DCC117	-0.052695	Case	ND			Accuracy and RSD LOQ	0.5		CC8	5	5.22763	0.245149	4.68949
		6:2 FTS	C11Bb	Standard	100	NaN	NaN	FALSE			11.03			S040500311	DCC084	-0.072787	Case	ND			LLOQ (ng/mL): x +10σ	0.0746946		CC7	1	0.959927	0.0868327	9.04576
		6:2 FTS	C10Ab	Standard	50	46.364	0.927	FALSE			7.1627			S052554431	DCC084_	-0.061802	Control	ND			Final LOQ (ng/mL)	0.5		CC6	0.5	0.449503	0.05596	12.4493
		6:2 FTS	C10Bb	Standard	50	45.902	0.918	FALSE			7.1103			S069290279	DCC099_	-0.075435	Control	ND			ULOQ (ng/mL)	100		CC5	0.1	0.107434	0.0223052	20.7617
		6:2 FTS	C10C	Standard	50	53.045	1.061	FALSE			7.8778			S069588699	DCC111_	-0.05023	Control	ND			Process Efficiency (%)	90.8301		CC4	0.05	0.040295	0.0101671	25.2316
		6:2 FTS	C9Ab	Standard	10	10.232	1.023	FALSE			1.9207			S078134336	DCC001	-0.065277	Case	ND			NIST Conc. (Stated)	0		CC3	0.01	0.029896	0.0230121	76.9738
		6:2 FTS	C9Bb	Standard	10	9.6848	0.968	FALSE			1.8235			S160895332	C0180	-0.028012	Case	ND			NIST Conc. (Obs)	-0.033866		CC2	0.005	0.0120971	0.0127965	105.782
		6:2 FTS	C9C	Standard	10	11.309	1.131	FALSE			2.1106			S267463090	DCC129	-0.061459	Case	ND			NIST Accuracy	#DIV/0!		CC1	0.001	-0.00522063	0.00437792	-83.8579
		6:2 FTS	C8Ab	Standard	5	5.4384	1.088	FALSE			1.051			S302429521	DCC082	-0.06587	Case	ND			Number of Samples	36		CC0	0			#DIV/0!
		6:2 FTS	C8Bb	Standard	5	5.2859	1.057	FALSE			1.0226			S325614637	DCC129_	-0.070077	Control	ND			Number of Quantification	1
		6:2 FTS	C8C	Standard	5	4.9586	0.992	FALSE			0.96167			S347738989	DCC084	-0.065686	Case	ND			Number of Detect, NQ	0
		6:2 FTS	C7Ab	Standard	1	0.86585	0.866	FALSE			0.18324			S356314430	DCC096_	-0.057987	Control	ND			Total Detect #	1
		6:2 FTS	C7Bb	Standard	1	1.037	1.037	FALSE			0.21638			S409252515	DCC130_	0.0094469	Control	ND			Non Detects	35
		6:2 FTS	C7C	Standard	1	0.97693	0.977	FALSE			0.20476			S416456806	DCC128_	0.61978	Control	0.61978			Detection Frequency (%)	2.77778
		6:2 FTS	C6Ab	Standard	0.5	0.51267	1.025	FALSE			0.11467			S481469874	C1061_D	-0.013551	Control	ND			Number Case	18
		6:2 FTS	C6Bb	Standard	0.5	0.40613	0.812	FALSE			0.093942			S483014688	DCC053_	-0.06298	Control	ND			Number Control	18
		6:2 FTS	C6C	Standard	0.5	0.42971	0.859	FALSE			0.098532			S511116264	DCC053	-0.024721	Case	ND			All Avg.	0.61978
		6:2 FTS	C5Ab	Standard	0.1	0.082732	0.827	FALSE			0.030901			S512163012	DCC111	-0.058182	Case	ND			All Std.	0
		6:2 FTS	C5Bb	Standard	0.1	0.1261	1.261	FALSE			0.039365			S533291634	C1061	-0.038309	Case	ND			Case Avg.	#DIV/0!
		6:2 FTS	C5C	Standard	0.1	0.11347	1.135	FALSE			0.0369			S584099529	DCC095	-0.064162	Case	ND			Case Std.	#DIV/0!
		6:2 FTS	C4Ab	Standard	0.05	0.035315	0.706	TRUE			0.021642			S584274657	DCC128	-0.065058	Case	ND			Control Avg.	0.61978
		6:2 FTS	C4Bb	Standard	0.05	0.033578	0.672	TRUE			0.021302			S613945103	DCC082_	-0.075435	Control	ND			Std. Control	0
		6:2 FTS	C4C	Standard	0.05	0.051992	1.04	TRUE			0.024899			S637973826	C1061	-0.038115	Case	ND			Minimum	0.61978
		6:2 FTS	C3Ab	Standard	0.01	0.013624	1.362	TRUE			0.017405			S735805341	DCC152	-0.059004	Case	ND			Median	0.61978
		6:2 FTS	C3C	Standard	0.01	0.046168	4.617	TRUE			0.023761			S737924916	C1061_D	-0.051778	Control	ND			Maximum	0.61978
		6:2 FTS	C2Ab	Standard	0.005	0.0049783	0.996	TRUE			0.015716			S756029707	DCC001_	-0.047964	Control	ND
		6:2 FTS	C2Bb	Standard	0.005	0.004443	0.889	TRUE			0.015611			S761658683	DCC152_	-0.056319	Control	ND
		6:2 FTS	C2C	Standard	0.005	0.02687	5.374	TRUE			0.019992			S777415746	DCC027	-0.068991	Case	ND
		6:2 FTS	C1Ab	Standard	0.001	-0.0018262	-1.826	TRUE			0.014386			S786000435	DCC027_	-0.056114	Control	ND
		6:2 FTS	C1Bb	Standard	0.001	-0.0036737	-3.674	TRUE			0.014025			S837724840	DCC130	-0.072573	Case	ND
		6:2 FTS	C1C	Standard	0.001	-0.010162	-10.162	TRUE			0.012757			S838311762	C0180_D	-0.075435	Control	ND
		6:2 FTS	C0Ab	Blank		-0.02734	#N/A	FALSE			0.0094009			S854218912	DCC095_	-0.064312	Control	ND
		6:2 FTS	C0Bb	Blank		-0.0089617	#N/A	FALSE			0.012992			S940358040	DCC117_	-0.0028617	Control	ND
		6:2 FTS	C0C	Blank		-0.016598	#N/A	FALSE			0.0115			S952400163	DCC084_	-0.033569	Control	ND
		6:2 FTS	DB1-r004	Unknown		#N/A	#N/A	FALSE			#N/A			S953831709	DCC096	-0.034716	Case	ND
		6:2 FTS	DB1-r005	Unknown		#N/A	#N/A	FALSE			#N/A			S954637071	DCC099	-0.061531	Case	ND
		6:2 FTS	DB2 (Carryover)	Unknown		NaN	#N/A	FALSE			NaN
		6:2 FTS	DB3	Unknown		#N/A	#N/A	FALSE			#N/A
		6:2 FTS	DB3c	Unknown		#N/A	#N/A	FALSE			#N/A
		6:2 FTS	NIST	Unknown		-0.033866	#N/A	FALSE			0.0081254
		6:2 FTS	S000638662	Unknown		-0.052695	#N/A	FALSE			0.0044454	DCC117
		6:2 FTS	S040500311	Unknown		-0.072787	#N/A	FALSE			0.00051761	DCC084
		6:2 FTS	S052554431	Unknown		-0.061802	#N/A	FALSE			0.0026652	DCC084_
		6:2 FTS	S069290279	Unknown		-0.075435	#N/A	FALSE			0	DCC099_
		6:2 FTS	S069588699	Unknown		-0.05023	#N/A	FALSE			0.0049272	DCC111_
		6:2 FTS	S078134336	Unknown		-0.065277	#N/A	FALSE			0.0019859	DCC001
		6:2 FTS	S160895332	Unknown		-0.028012	#N/A	FALSE			0.0092694	C0180
		6:2 FTS	S267463090	Unknown		-0.061459	#N/A	FALSE			0.0027323	DCC129
		6:2 FTS	S302429521	Unknown		-0.06587	#N/A	FALSE			0.0018699	DCC082
		6:2 FTS	S325614637	Unknown		-0.070077	#N/A	FALSE			0.0010474	DCC129_
		6:2 FTS	S347738989	Unknown		-0.065686	#N/A	FALSE			0.0019059	DCC084
		6:2 FTS	S356314430	Unknown		-0.057987	#N/A	FALSE			0.0034109	DCC096_
		6:2 FTS	S409252515	Unknown		0.0094469	#N/A	FALSE			0.016589	DCC130_
		6:2 FTS	S416456806	Unknown		0.61978	#N/A	FALSE			0.13549	DCC128_
		6:2 FTS	S481469874	Unknown		-0.013551	#N/A	FALSE			0.012095	C1061_D
		6:2 FTS	S483014688	Unknown		-0.06298	#N/A	FALSE			0.0024349	DCC053_
		6:2 FTS	S511116264	Unknown		-0.024721	#N/A	FALSE			0.0099127	DCC053
		6:2 FTS	S512163012	Unknown		-0.058182	#N/A	FALSE			0.0033727	DCC111
		6:2 FTS	S533291634	Unknown		-0.038309	#N/A	FALSE			0.0072571	C1061
		6:2 FTS	S584099529	Unknown		-0.064162	#N/A	FALSE			0.0022038	DCC095
		6:2 FTS	S584274657	Unknown		-0.065058	#N/A	FALSE			0.0020286	DCC128
		6:2 FTS	S613945103	Unknown		-0.075435	#N/A	FALSE			0	DCC082_
		6:2 FTS	S637973826	Unknown		-0.038115	#N/A	FALSE			0.0072951	C1061
		6:2 FTS	S735805341	Unknown		-0.059004	#N/A	FALSE			0.0032122	DCC152
		6:2 FTS	S737924916	Unknown		-0.051778	#N/A	FALSE			0.0046245	C1061_D
		6:2 FTS	S756029707	Unknown		-0.047964	#N/A	FALSE			0.0053701	DCC001_
		6:2 FTS	S761658683	Unknown		-0.056319	#N/A	FALSE			0.0037369	DCC152_
		6:2 FTS	S777415746	Unknown		-0.068991	#N/A	FALSE			0.0012598	DCC027
		6:2 FTS	S786000435	Unknown		-0.056114	#N/A	FALSE			0.003777	DCC027_
		6:2 FTS	S837724840	Unknown		-0.072573	#N/A	FALSE			0.0005595	DCC130
		6:2 FTS	S838311762	Unknown		-0.075435	#N/A	FALSE			0	C0180_D
		6:2 FTS	S854218912	Unknown		-0.064312	#N/A	FALSE			0.0021745	DCC095_
		6:2 FTS	S940358040	Unknown		-0.0028617	#N/A	FALSE			0.014184	DCC117_
		6:2 FTS	S952400163	Unknown		-0.033569	#N/A	FALSE			0.0081835	DCC084_
		6:2 FTS	S953831709	Unknown		-0.034716	#N/A	FALSE			0.0079594	DCC096
		6:2 FTS	S954637071	Unknown		-0.061531	#N/A	FALSE			0.0027182	DCC099
		6:2 FTS	StandardBlank3	Unknown		5.7781	#N/A	FALSE			1.1139	#N/A

## Sheet: 8_2 FTS
				Weighting	1/X																Summary Statistics				PFAS Con. In Serum
		Molecule	8:2 FTS	Normalization	To 13C IS													DET = Detected but no Quant			Analyte	8:2 FTS			(ng/mL)	Avg.	Std. Dev	%RSD
		Molar Mass		Curve Type	Quadratic		(Red if >130%											ND = No Detect			Lowest Cal. Point (ng/mL)	0.05		CC11	100	#DIV/0!	#DIV/0!	#DIV/0!
							or <70%)									Concentration		Concentration			Method Blank LOD: x +3σ	0.016029		CC10	50	48.7287	3.0058	6.16844
	Paste to Right	Molecule Name	Replicate Name	Sample Type	Analyte Concentration	Calculated Concentration	Accuracy	Exclude From Calibration	Normalization Method	Surrogate External Standard	Normalized Area	Sample ID		Sample ID	Ctr ID	(ng/mL)	Tag	Final (ng/mL)			Final LOD (ng/mL)	0.05		CC9	10	9.97937	0.364494	3.65248
		8:2 FTS	C11Ab	Standard	100	NaN	NaN	TRUE			8.6628			S000638662	DCC117	0.050819	Case	0.050819			Accuracy and RSD LOQ	0.05		CC8	5	5.12693	0.436548	8.5148
		8:2 FTS	C11Bb	Standard	100	NaN	NaN	TRUE			8.7158			S040500311	DCC084	0.50047	Case	0.50047			LLOQ (ng/mL): x +10σ	0.016029		CC7	1	0.949487	0.104887	11.0468
		8:2 FTS	C10Ab	Standard	50	45.959	0.919	TRUE			6.9215			S052554431	DCC084_	1.1485	Control	1.1485			Final LOQ (ng/mL)	0.05		CC6	0.5	0.453413	0.0214613	4.73328
		8:2 FTS	C10Bb	Standard	50	48.302	0.966	FALSE			7.0405			S069290279	DCC099_	0.11715	Control	0.11715			ULOQ (ng/mL)	50		CC5	0.1	0.098351	0.00895626	9.10643
		8:2 FTS	C10C	Standard	50	51.925	1.039	FALSE			7.1799			S069588699	DCC111_	0.12435	Control	0.12435			Process Efficiency (%)	129.387		CC4	0.05	0.0568827	0.00232455	4.08657
		8:2 FTS	C9Ab	Standard	10	9.8939	0.989	FALSE			2.2248			S078134336	DCC001	0.051117	Case	0.051117			NIST Conc. (Stated)	0		CC3	0.01	0.0208995	0.00164402	7.86633
		8:2 FTS	C9Bb	Standard	10	9.6652	0.967	FALSE			2.1778			S160895332	C0180	0.5205	Case	0.5205			NIST Conc. (Obs)	0.071095		CC2	0.005	0.0165963	0.000637367	3.84041
		8:2 FTS	C9C	Standard	10	10.379	1.038	FALSE			2.3237			S267463090	DCC129	0.25737	Case	0.25737			NIST Accuracy	#DIV/0!		CC1	0.001	0.016616	0.000883421	5.31669
		8:2 FTS	C8Ab	Standard	5	5.3503	1.07	FALSE			1.2515			S302429521	DCC082	0.54251	Case	0.54251			Number of Samples	36		CC0	0			#DIV/0!
		8:2 FTS	C8Bb	Standard	5	5.4066	1.081	FALSE			1.2641			S325614637	DCC129_	0.022583	Control	ND			Number of Quantification	29
		8:2 FTS	C8C	Standard	5	4.6239	0.925	FALSE			1.088			S347738989	DCC084	0.96172	Case	0.96172			Number of Detect, NQ	0
		8:2 FTS	C7Ab	Standard	1	0.88061	0.881	FALSE			0.21084			S356314430	DCC096_	0.052789	Control	0.052789			Total Detect #	29
		8:2 FTS	C7Bb	Standard	1	1.0702	1.07	FALSE			0.25667			S409252515	DCC130_	0.32366	Control	0.32366			Non Detects	7
		8:2 FTS	C7C	Standard	1	0.89765	0.898	FALSE			0.21497			S416456806	DCC128_	0.3526	Control	0.3526			Detection Frequency (%)	80.5556
		8:2 FTS	C6Ab	Standard	0.5	0.43078	0.862	FALSE			0.10153			S481469874	C1061_D	0.61176	Control	0.61176			Number Case	18
		8:2 FTS	C6Bb	Standard	0.5	0.45599	0.912	FALSE			0.10768			S483014688	DCC053_	0.047694	Control	ND			Number Control	18
		8:2 FTS	C6C	Standard	0.5	0.47347	0.947	FALSE			0.11194			S511116264	DCC053	0.17666	Case	0.17666			All Avg.	0.451973
		8:2 FTS	C5Ab	Standard	0.1	0.10851	1.085	FALSE			0.022701			S512163012	DCC111	0.025006	Case	ND			All Std.	0.821242
		8:2 FTS	C5Bb	Standard	0.1	0.091595	0.916	FALSE			0.018551			S533291634	C1061	0.15016	Case	0.15016			Case Avg.	0.574194
		8:2 FTS	C5C	Standard	0.1	0.094948	0.949	FALSE			0.019374			S584099529	DCC095	4.5174	Case	4.5174			Case Std.	1.12383
		8:2 FTS	C4Ab	Standard	0.05	0.055304	1.106	FALSE			0.0096449			S584274657	DCC128	0.028751	Case	ND			Control Avg.	0.337901
		8:2 FTS	C4Bb	Standard	0.05	0.059552	1.191	FALSE			0.010687			S613945103	DCC082_	0.14039	Control	0.14039			Std. Control	0.313326
		8:2 FTS	C4C	Standard	0.05	0.055792	1.116	FALSE			0.0097646			S637973826	C1061	0.047076	Case	ND			Minimum	0.050819
		8:2 FTS	C3Ab	Standard	0.01	0.019737	1.974	TRUE			0.00091076			S735805341	DCC152	0.070726	Case	0.070726			Median	0.17666
		8:2 FTS	C3C	Standard	0.01	0.022062	2.206	TRUE			0.0014819			S737924916	C1061_D	0.55577	Control	0.55577			Maximum	4.5174
		8:2 FTS	C2Ab	Standard	0.005	0.017286	3.457	TRUE			0.00030881			S756029707	DCC001_	0.12671	Control	0.12671
		8:2 FTS	C2Bb	Standard	0.005	0.016474	3.295	TRUE			0.00010922			S761658683	DCC152_	0.072841	Control	0.072841
		8:2 FTS	C2C	Standard	0.005	0.016029	3.206	TRUE			0			S777415746	DCC027	0.086719	Case	0.086719
		8:2 FTS	C1Ab	Standard	0.001	0.016029	16.029	TRUE			0			S786000435	DCC027_	0.26811	Control	0.26811
		8:2 FTS	C1Bb	Standard	0.001	0.017632	17.632	TRUE			0.00039364			S837724840	DCC130	0.057263	Case	0.057263
		8:2 FTS	C1C	Standard	0.001	0.016187	16.187	TRUE			3.8628e-05			S838311762	C0180_D	0.2408	Control	0.2408
		8:2 FTS	C0Ab	Blank		0.016029	#N/A	FALSE			0			S854218912	DCC095_	0.041099	Control	ND
		8:2 FTS	C0Bb	Blank		0.016029	#N/A	FALSE			0			S940358040	DCC117_	0.069204	Control	0.069204
		8:2 FTS	C0C	Blank		0.016029	#N/A	FALSE			0			S952400163	DCC084_	0.86388	Control	0.86388
		8:2 FTS	DB1-r004	Unknown		#N/A	#N/A	FALSE			#N/A			S953831709	DCC096	0.035059	Case	ND
		8:2 FTS	DB1-r005	Unknown		#N/A	#N/A	FALSE			#N/A			S954637071	DCC099	0.095282	Case	0.095282
		8:2 FTS	DB2 (Carryover)	Unknown		#N/A	#N/A	FALSE			#N/A
		8:2 FTS	DB3	Unknown		#N/A	#N/A	FALSE			#N/A
		8:2 FTS	DB3c	Unknown		NaN	#N/A	FALSE			âˆž
		8:2 FTS	NIST	Unknown		0.071095	#N/A	FALSE			0.013521
		8:2 FTS	S000638662	Unknown		0.050819	#N/A	FALSE			0.0085436	DCC117
		8:2 FTS	S040500311	Unknown		0.50047	#N/A	FALSE			0.11852	DCC084
		8:2 FTS	S052554431	Unknown		1.1485	#N/A	FALSE			0.27554	DCC084_
		8:2 FTS	S069290279	Unknown		0.11715	#N/A	FALSE			0.024819	DCC099_
		8:2 FTS	S069588699	Unknown		0.12435	#N/A	FALSE			0.026585	DCC111_
		8:2 FTS	S078134336	Unknown		0.051117	#N/A	FALSE			0.0086168	DCC001
		8:2 FTS	S160895332	Unknown		0.5205	#N/A	FALSE			0.1234	C0180
		8:2 FTS	S267463090	Unknown		0.25737	#N/A	FALSE			0.059166	DCC129
		8:2 FTS	S302429521	Unknown		0.54251	#N/A	FALSE			0.12876	DCC082
		8:2 FTS	S325614637	Unknown		0.022583	#N/A	FALSE			0.0016099	DCC129_
		8:2 FTS	S347738989	Unknown		0.96172	#N/A	FALSE			0.23046	DCC084
		8:2 FTS	S356314430	Unknown		0.052789	#N/A	FALSE			0.0090274	DCC096_
		8:2 FTS	S409252515	Unknown		0.32366	#N/A	FALSE			0.075374	DCC130_
		8:2 FTS	S416456806	Unknown		0.3526	#N/A	FALSE			0.082445	DCC128_
		8:2 FTS	S481469874	Unknown		0.61176	#N/A	FALSE			0.14561	C1061_D
		8:2 FTS	S483014688	Unknown		0.047694	#N/A	FALSE			0.0077766	DCC053_
		8:2 FTS	S511116264	Unknown		0.17666	#N/A	FALSE			0.039407	DCC053
		8:2 FTS	S512163012	Unknown		0.025006	#N/A	FALSE			0.0022051	DCC111
		8:2 FTS	S533291634	Unknown		0.15016	#N/A	FALSE			0.032913	C1061
		8:2 FTS	S584099529	Unknown		4.5174	#N/A	FALSE			1.0639	DCC095
		8:2 FTS	S584274657	Unknown		0.028751	#N/A	FALSE			0.0031247	DCC128
		8:2 FTS	S613945103	Unknown		0.14039	#N/A	FALSE			0.030519	DCC082_
		8:2 FTS	S637973826	Unknown		0.047076	#N/A	FALSE			0.0076246	C1061
		8:2 FTS	S735805341	Unknown		0.070726	#N/A	FALSE			0.01343	DCC152
		8:2 FTS	S737924916	Unknown		0.55577	#N/A	FALSE			0.13199	C1061_D
		8:2 FTS	S756029707	Unknown		0.12671	#N/A	FALSE			0.027163	DCC001_
		8:2 FTS	S761658683	Unknown		0.072841	#N/A	FALSE			0.013949	DCC152_
		8:2 FTS	S777415746	Unknown		0.086719	#N/A	FALSE			0.017355	DCC027
		8:2 FTS	S786000435	Unknown		0.26811	#N/A	FALSE			0.061793	DCC027_
		8:2 FTS	S837724840	Unknown		0.057263	#N/A	FALSE			0.010126	DCC130
		8:2 FTS	S838311762	Unknown		0.2408	#N/A	FALSE			0.055111	C0180_D
		8:2 FTS	S854218912	Unknown		0.041099	#N/A	FALSE			0.0061572	DCC095_
		8:2 FTS	S940358040	Unknown		0.069204	#N/A	FALSE			0.013057	DCC117_
		8:2 FTS	S952400163	Unknown		0.86388	#N/A	FALSE			0.20679	DCC084_
		8:2 FTS	S953831709	Unknown		0.035059	#N/A	FALSE			0.0046739	DCC096
		8:2 FTS	S954637071	Unknown		0.095282	#N/A	FALSE			0.019456	DCC099
		8:2 FTS	StandardBlank3	Unknown		3.9238	#N/A	FALSE			0.92838	#N/A

## Sheet: PFBS
				Weighting	1/X^2																Summary Statistics				PFAS Con. In Serum
		Molecule	PFBS	Normalization	To 13C IS													DET = Detected but no Quant			Analyte	PFBS			(ng/mL)	Avg.	Std. Dev	%RSD
		Molar Mass		Curve Type	Quadratic		(Red if >130%											ND = No Detect			Lowest Cal. Point (ng/mL)	0.05		CC11	100	92.9275	2.18708	2.35354
							or <70%)									Concentration		Concentration			Method Blank LOD: x +3σ	0.010946		CC10	50	53.5653	2.07515	3.87406
	Paste to Right	Molecule Name	Replicate Name	Sample Type	Analyte Concentration	Calculated Concentration	Accuracy	Exclude From Calibration	Normalization Method	Surrogate External Standard	Normalized Area	Sample ID		Sample ID	Ctr ID	(ng/mL)	Tag	Final (ng/mL)			Final LOD (ng/mL)	0.05		CC9	10	10.2507	0.199771	1.94886
		PFBS	C11Ab	Standard	100	91.381	0.914	FALSE			41.443			S000638662	DCC117	0.011319	Case	ND			Accuracy and RSD LOQ	0.05		CC8	5	4.96067	0.179455	3.61756
		PFBS	C11Bb	Standard	100	94.474	0.945	FALSE			42.566			S040500311	DCC084	0.071064	Case	0.071064			LLOQ (ng/mL): x +10σ	0.010946		CC7	1	1.00622	0.020003	1.98794
		PFBS	C10Ab	Standard	50	51.726	1.035	FALSE			25.423			S052554431	DCC084_	0.010946	Control	ND			Final LOQ (ng/mL)	0.05		CC6	0.5	0.49735	0.0347535	6.98774
		PFBS	C10Bb	Standard	50	53.155	1.063	FALSE			26.053			S069290279	DCC099_	0.010946	Control	ND			ULOQ (ng/mL)	100		CC5	0.1	0.091084	0.00417095	4.57924
		PFBS	C10C	Standard	50	55.815	1.116	FALSE			27.215			S069588699	DCC111_	0.013069	Control	ND			Process Efficiency (%)	88.4735		CC4	0.05	0.0522353	0.00876171	16.7735
		PFBS	C9Ab	Standard	10	10.189	1.019	FALSE			5.4089			S078134336	DCC001	0.010946	Case	ND			NIST Conc. (Stated)	0		CC3	0.01	0.011126	0.000254558	2.28796
		PFBS	C9Bb	Standard	10	10.089	1.009	FALSE			5.357			S160895332	C0180	0.010946	Case	ND			NIST Conc. (Obs)	0.026704		CC2	0.005	0.0126807	0.00300453	23.6938
		PFBS	C9C	Standard	10	10.474	1.047	FALSE			5.5578			S267463090	DCC129	0.010946	Case	ND			NIST Accuracy	#DIV/0!		CC1	0.001	0.013214	0.00392829	29.7283
		PFBS	C8Ab	Standard	5	4.987	0.997	FALSE			2.6693			S302429521	DCC082	0.010946	Case	ND			Number of Samples	36		CC0	0			#DIV/0!
		PFBS	C8Bb	Standard	5	5.1255	1.025	FALSE			2.7429			S325614637	DCC129_	0.012508	Control	ND			Number of Quantification	1
		PFBS	C8C	Standard	5	4.7695	0.954	FALSE			2.5536			S347738989	DCC084	0.022478	Case	ND			Number of Detect, NQ	0
		PFBS	C7Ab	Standard	1	1.0234	1.023	FALSE			0.54697			S356314430	DCC096_	0.010946	Control	ND			Total Detect #	1
		PFBS	C7Bb	Standard	1	1.011	1.011	FALSE			0.54028			S409252515	DCC130_	0.032904	Control	ND			Non Detects	35
		PFBS	C7C	Standard	1	0.98426	0.984	FALSE			0.52584			S416456806	DCC128_	0.017902	Control	ND			Detection Frequency (%)	2.77778
		PFBS	C6Ab	Standard	0.5	0.45743	0.915	FALSE			0.24144			S481469874	C1061_D	0.010946	Control	ND			Number Case	18
		PFBS	C6Bb	Standard	0.5	0.52086	1.042	FALSE			0.27572			S483014688	DCC053_	0.010946	Control	ND			Number Control	18
		PFBS	C6C	Standard	0.5	0.51376	1.028	FALSE			0.27188			S511116264	DCC053	0.032404	Case	ND			All Avg.	0.071064
		PFBS	C5Ab	Standard	0.1	0.092787	0.928	FALSE			0.044286			S512163012	DCC111	0.010946	Case	ND			All Std.	0
		PFBS	C5Bb	Standard	0.1	0.086331	0.863	FALSE			0.040793			S533291634	C1061	0.010946	Case	ND			Case Avg.	0.071064
		PFBS	C5C	Standard	0.1	0.094134	0.941	FALSE			0.045014			S584099529	DCC095	0.010946	Case	ND			Case Std.	0
		PFBS	C4Ab	Standard	0.05	0.042584	0.852	FALSE			0.017122			S584274657	DCC128	0.023866	Case	ND			Control Avg.	#DIV/0!
		PFBS	C4Bb	Standard	0.05	0.054433	1.089	FALSE			0.023533			S613945103	DCC082_	0.010946	Control	ND			Std. Control	#DIV/0!
		PFBS	C4C	Standard	0.05	0.059689	1.194	FALSE			0.026377			S637973826	C1061	0.010946	Case	ND			Minimum	0.071064
		PFBS	C3Ab	Standard	0.01	0.011306	1.131	TRUE			0.00019516			S735805341	DCC152	0.012731	Case	ND			Median	0.071064
		PFBS	C3C	Standard	0.01	0.010946	1.095	TRUE			0			S737924916	C1061_D	0.010946	Control	ND			Maximum	0.071064
		PFBS	C2Ab	Standard	0.005	0.01615	3.23	TRUE			0.0028164			S756029707	DCC001_	0.010946	Control	ND
		PFBS	C2Bb	Standard	0.005	0.010946	2.189	TRUE			0			S761658683	DCC152_	0.010946	Control	ND
		PFBS	C2C	Standard	0.005	0.010946	2.189	TRUE			0			S777415746	DCC027	0.010946	Case	ND
		PFBS	C1Ab	Standard	0.001	0.01775	17.75	TRUE			0.0036822			S786000435	DCC027_	0.015981	Control	ND
		PFBS	C1Bb	Standard	0.001	0.010946	10.946	TRUE			0			S837724840	DCC130	0.010946	Case	ND
		PFBS	C1C	Standard	0.001	0.010946	10.946	TRUE			0			S838311762	C0180_D	0.010946	Control	ND
		PFBS	C0Ab	Blank		0.010946	#N/A	FALSE			0			S854218912	DCC095_	0.010946	Control	ND
		PFBS	C0Bb	Blank		0.010946	#N/A	FALSE			0			S940358040	DCC117_	0.01694	Control	ND
		PFBS	C0C	Blank		0.010946	#N/A	FALSE			0			S952400163	DCC084_	0.010946	Control	ND
		PFBS	DB1-r004	Unknown		#N/A	#N/A	FALSE			#N/A			S953831709	DCC096	0.010946	Case	ND
		PFBS	DB1-r005	Unknown		#N/A	#N/A	FALSE			#N/A			S954637071	DCC099	0.010946	Case	ND
		PFBS	DB2 (Carryover)	Unknown		#N/A	#N/A	FALSE			#N/A
		PFBS	DB3	Unknown		#N/A	#N/A	FALSE			#N/A
		PFBS	DB3c	Unknown		#N/A	#N/A	FALSE			#N/A
		PFBS	NIST	Unknown		0.026704	#N/A	FALSE			0.0085278
		PFBS	S000638662	Unknown		0.011319	#N/A	FALSE			0.0002018	DCC117
		PFBS	S040500311	Unknown		0.071064	#N/A	FALSE			0.032532	DCC084
		PFBS	S052554431	Unknown		0.010946	#N/A	FALSE			0	DCC084_
		PFBS	S069290279	Unknown		0.010946	#N/A	FALSE			0	DCC099_
		PFBS	S069588699	Unknown		0.013069	#N/A	FALSE			0.0011494	DCC111_
		PFBS	S078134336	Unknown		0.010946	#N/A	FALSE			0	DCC001
		PFBS	S160895332	Unknown		0.010946	#N/A	FALSE			0	C0180
		PFBS	S267463090	Unknown		0.010946	#N/A	FALSE			0	DCC129
		PFBS	S302429521	Unknown		0.010946	#N/A	FALSE			0	DCC082
		PFBS	S325614637	Unknown		0.012508	#N/A	FALSE			0.00084563	DCC129_
		PFBS	S347738989	Unknown		0.022478	#N/A	FALSE			0.006241	DCC084
		PFBS	S356314430	Unknown		0.010946	#N/A	FALSE			0	DCC096_
		PFBS	S409252515	Unknown		0.032904	#N/A	FALSE			0.011883	DCC130_
		PFBS	S416456806	Unknown		0.017902	#N/A	FALSE			0.0037648	DCC128_
		PFBS	S481469874	Unknown		0.010946	#N/A	FALSE			0	C1061_D
		PFBS	S483014688	Unknown		0.010946	#N/A	FALSE			0	DCC053_
		PFBS	S511116264	Unknown		0.032404	#N/A	FALSE			0.011613	DCC053
		PFBS	S512163012	Unknown		0.010946	#N/A	FALSE			0	DCC111
		PFBS	S533291634	Unknown		0.010946	#N/A	FALSE			0	C1061
		PFBS	S584099529	Unknown		0.010946	#N/A	FALSE			0	DCC095
		PFBS	S584274657	Unknown		0.023866	#N/A	FALSE			0.0069924	DCC128
		PFBS	S613945103	Unknown		0.010946	#N/A	FALSE			0	DCC082_
		PFBS	S637973826	Unknown		0.010946	#N/A	FALSE			0	C1061
		PFBS	S735805341	Unknown		0.012731	#N/A	FALSE			0.00096603	DCC152
		PFBS	S737924916	Unknown		0.010946	#N/A	FALSE			0	C1061_D
		PFBS	S756029707	Unknown		0.010946	#N/A	FALSE			0	DCC001_
		PFBS	S761658683	Unknown		0.010946	#N/A	FALSE			0	DCC152_
		PFBS	S777415746	Unknown		0.010946	#N/A	FALSE			0	DCC027
		PFBS	S786000435	Unknown		0.015981	#N/A	FALSE			0.0027252	DCC027_
		PFBS	S837724840	Unknown		0.010946	#N/A	FALSE			0	DCC130
		PFBS	S838311762	Unknown		0.010946	#N/A	FALSE			0	C0180_D
		PFBS	S854218912	Unknown		0.010946	#N/A	FALSE			0	DCC095_
		PFBS	S940358040	Unknown		0.01694	#N/A	FALSE			0.0032439	DCC117_
		PFBS	S952400163	Unknown		0.010946	#N/A	FALSE			0	DCC084_
		PFBS	S953831709	Unknown		0.010946	#N/A	FALSE			0	DCC096
		PFBS	S954637071	Unknown		0.010946	#N/A	FALSE			0	DCC099
		PFBS	StandardBlank3	Unknown		5.6121	#N/A	FALSE			3.0012	#N/A

## Sheet: PFPeS
				Weighting	1/X																Summary Statistics				PFAS Con. In Serum
		Molecule	PFPeS	Normalization														DET = Detected but no Quant			Analyte	PFPeS			(ng/mL)	Avg.	Std. Dev	%RSD
		Molar Mass		Curve Type	Quadratic		(Red if >130%											ND = No Detect			Lowest Cal. Point (ng/mL)	0.05		CC11	100	95.9235	1.69352	1.76549
							or <70%)									Concentration		Concentration			Method Blank LOD: x +3σ	0.025452		CC10	50	52.6957	7.26126	13.7796
	Paste to Right	Molecule Name	Replicate Name	Sample Type	Analyte Concentration	Calculated Concentration	Accuracy	Exclude From Calibration	Normalization Method	Surrogate External Standard	Normalized Area	Sample ID		Sample ID	Ctr ID	(ng/mL)	Tag	Final (ng/mL)			Final LOD (ng/mL)	0.05		CC9	10	9.41627	0.577539	6.13342
		PFPeS	C11Ab	Standard	100	97.121	0.971	FALSE			18889000			S000638662	DCC117	0.079042	Case	0.079042			Accuracy and RSD LOQ	0.05		CC8	5	4.83637	0.450954	9.32423
		PFPeS	C11Bb	Standard	100	94.726	0.947	FALSE			18690000			S040500311	DCC084	0.2376	Case	0.2376			LLOQ (ng/mL): x +10σ	0.025452		CC7	1	0.898547	0.0500296	5.56783
		PFPeS	C10Ab	Standard	50	48.249	0.965	FALSE			12161000			S052554431	DCC084_	0.062424	Control	0.062424			Final LOQ (ng/mL)	0.05		CC6	0.5	0.471557	0.0209182	4.43599
		PFPeS	C10Bb	Standard	50	48.763	0.975	FALSE			12261000			S069290279	DCC099_	0.065271	Control	0.065271			ULOQ (ng/mL)	100		CC5	0.1	0.103124	0.00561807	5.44789
		PFPeS	C10C	Standard	50	61.075	1.222	FALSE			14472000			S069588699	DCC111_	0.03573	Control	ND			Process Efficiency (%)	140.128		CC4	0.05	0.0594393	0.00486551	8.18568
		PFPeS	C9Ab	Standard	10	8.9491	0.895	FALSE			2664100			S078134336	DCC001	0.032991	Case	ND			NIST Conc. (Stated)	0		CC3	0.01	0.029877	0.00199828	6.68837
		PFPeS	C9Bb	Standard	10	9.2377	0.924	FALSE			2747200			S160895332	C0180	0.041812	Case	ND			NIST Conc. (Obs)	0.084693		CC2	0.005	0.025452	0	0
		PFPeS	C9C	Standard	10	10.062	1.006	FALSE			2983200			S267463090	DCC129	0.051063	Case	0.051063			NIST Accuracy	#DIV/0!		CC1	0.001	0.025452	0	0
		PFPeS	C8Ab	Standard	5	4.6042	0.921	FALSE			1390400			S302429521	DCC082	0.027167	Case	ND			Number of Samples	36		CC0	0			#DIV/0!
		PFPeS	C8Bb	Standard	5	4.5488	0.91	FALSE			1373900			S325614637	DCC129_	0.092156	Control	0.092156			Number of Quantification	20
		PFPeS	C8C	Standard	5	5.3561	1.071	FALSE			1614000			S347738989	DCC084	0.1203	Case	0.1203			Number of Detect, NQ	0
		PFPeS	C7Ab	Standard	1	0.8929	0.893	FALSE			267220			S356314430	DCC096_	0.080446	Control	0.080446			Total Detect #	20
		PFPeS	C7Bb	Standard	1	0.85158	0.852	FALSE			254530			S409252515	DCC130_	0.33156	Control	0.33156			Non Detects	16
		PFPeS	C7C	Standard	1	0.95116	0.951	FALSE			285100			S416456806	DCC128_	0.051749	Control	0.051749			Detection Frequency (%)	55.5556
		PFPeS	C6Ab	Standard	0.5	0.45722	0.914	FALSE			133230			S481469874	C1061_D	0.028049	Control	ND			Number Case	18
		PFPeS	C6Bb	Standard	0.5	0.46189	0.924	FALSE			134670			S483014688	DCC053_	0.026096	Control	ND			Number Control	18
		PFPeS	C6C	Standard	0.5	0.49556	0.991	FALSE			145040			S511116264	DCC053	0.049651	Case	ND			All Avg.	0.108355
		PFPeS	C5Ab	Standard	0.1	0.10053	1.005	FALSE			23197			S512163012	DCC111	0.034886	Case	ND			All Std.	0.0721703
		PFPeS	C5Bb	Standard	0.1	0.099271	0.993	FALSE			22809			S533291634	C1061	0.069096	Case	0.069096			Case Avg.	0.101724
		PFPeS	C5C	Standard	0.1	0.10957	1.096	FALSE			25992			S584099529	DCC095	0.073542	Case	0.073542			Case Std.	0.0568168
		PFPeS	C4Ab	Standard	0.05	0.062846	1.257	FALSE			11556			S584274657	DCC128	0.12217	Case	0.12217			Control Avg.	0.112775
		PFPeS	C4Bb	Standard	0.05	0.061605	1.232	FALSE			11172			S613945103	DCC082_	0.072858	Control	0.072858			Std. Control	0.0804982
		PFPeS	C4C	Standard	0.05	0.053867	1.077	FALSE			8781.5			S637973826	C1061	0.041123	Case	ND			Minimum	0.051063
		PFPeS	C3Ab	Standard	0.01	0.028464	2.846	TRUE			930.76			S735805341	DCC152	0.060981	Case	0.060981			Median	0.076292
		PFPeS	C3C	Standard	0.01	0.03129	3.129	TRUE			1804.2			S737924916	C1061_D	0.026291	Control	ND			Maximum	0.33156
		PFPeS	C2Ab	Standard	0.005	0.025452	5.09	TRUE			0			S756029707	DCC001_	0.070735	Control	0.070735
		PFPeS	C2Bb	Standard	0.005	0.025452	5.09	TRUE			0			S761658683	DCC152_	0.035406	Control	ND
		PFPeS	C2C	Standard	0.005	0.025452	5.09	TRUE			0			S777415746	DCC027	0.048186	Case	ND
		PFPeS	C1Ab	Standard	0.001	0.025452	25.452	TRUE			0			S786000435	DCC027_	0.20317	Control	0.20317
		PFPeS	C1Bb	Standard	0.001	0.025452	25.452	TRUE			0			S837724840	DCC130	0.027217	Case	ND
		PFPeS	C1C	Standard	0.001	0.025452	25.452	TRUE			0			S838311762	C0180_D	0.037963	Control	ND
		PFPeS	C0Ab	Blank		0.025452	#N/A	FALSE			0			S854218912	DCC095_	0.08126	Control	0.08126
		PFPeS	C0Bb	Blank		0.025452	#N/A	FALSE			0			S940358040	DCC117_	0.18105	Control	0.18105
		PFPeS	C0C	Blank		0.025452	#N/A	FALSE			0			S952400163	DCC084_	0.060625	Control	0.060625
		PFPeS	DB1-r004	Unknown		0.025452	#N/A	FALSE			0			S953831709	DCC096	0.034992	Case	ND
		PFPeS	DB1-r005	Unknown		0.025452	#N/A	FALSE			0			S954637071	DCC099	0.033367	Case	ND
		PFPeS	DB2 (Carryover)	Unknown		0.025452	#N/A	FALSE			0
		PFPeS	DB3	Unknown		0.025452	#N/A	FALSE			0
		PFPeS	DB3c	Unknown		0.025452	#N/A	FALSE			0
		PFPeS	NIST	Unknown		0.084693	#N/A	FALSE			18306
		PFPeS	S000638662	Unknown		0.079042	#N/A	FALSE			16560	DCC117
		PFPeS	S040500311	Unknown		0.2376	#N/A	FALSE			65516	DCC084
		PFPeS	S052554431	Unknown		0.062424	#N/A	FALSE			11425	DCC084_
		PFPeS	S069290279	Unknown		0.065271	#N/A	FALSE			12305	DCC099_
		PFPeS	S069588699	Unknown		0.03573	#N/A	FALSE			3176.6	DCC111_
		PFPeS	S078134336	Unknown		0.032991	#N/A	FALSE			2330	DCC001
		PFPeS	S160895332	Unknown		0.041812	#N/A	FALSE			5056	C0180
		PFPeS	S267463090	Unknown		0.051063	#N/A	FALSE			7914.8	DCC129
		PFPeS	S302429521	Unknown		0.027167	#N/A	FALSE			530	DCC082
		PFPeS	S325614637	Unknown		0.092156	#N/A	FALSE			20611	DCC129_
		PFPeS	S347738989	Unknown		0.1203	#N/A	FALSE			29305	DCC084
		PFPeS	S356314430	Unknown		0.080446	#N/A	FALSE			16994	DCC096_
		PFPeS	S409252515	Unknown		0.33156	#N/A	FALSE			94499	DCC130_
		PFPeS	S416456806	Unknown		0.051749	#N/A	FALSE			8126.7	DCC128_
		PFPeS	S481469874	Unknown		0.028049	#N/A	FALSE			802.66	C1061_D
		PFPeS	S483014688	Unknown		0.026096	#N/A	FALSE			199.17	DCC053_
		PFPeS	S511116264	Unknown		0.049651	#N/A	FALSE			7478.5	DCC053
		PFPeS	S512163012	Unknown		0.034886	#N/A	FALSE			2915.7	DCC111
		PFPeS	S533291634	Unknown		0.069096	#N/A	FALSE			13487	C1061
		PFPeS	S584099529	Unknown		0.073542	#N/A	FALSE			14861	DCC095
		PFPeS	S584274657	Unknown		0.12217	#N/A	FALSE			29881	DCC128
		PFPeS	S613945103	Unknown		0.072858	#N/A	FALSE			14649	DCC082_
		PFPeS	S637973826	Unknown		0.041123	#N/A	FALSE			4843.3	C1061
		PFPeS	S735805341	Unknown		0.060981	#N/A	FALSE			10979	DCC152
		PFPeS	S737924916	Unknown		0.026291	#N/A	FALSE			259.19	C1061_D
		PFPeS	S756029707	Unknown		0.070735	#N/A	FALSE			13993	DCC001_
		PFPeS	S761658683	Unknown		0.035406	#N/A	FALSE			3076.3	DCC152_
		PFPeS	S777415746	Unknown		0.048186	#N/A	FALSE			7025.8	DCC027
		PFPeS	S786000435	Unknown		0.20317	#N/A	FALSE			54892	DCC027_
		PFPeS	S837724840	Unknown		0.027217	#N/A	FALSE			545.49	DCC130
		PFPeS	S838311762	Unknown		0.037963	#N/A	FALSE			3866.5	C0180_D
		PFPeS	S854218912	Unknown		0.08126	#N/A	FALSE			17245	DCC095_
		PFPeS	S940358040	Unknown		0.18105	#N/A	FALSE			48062	DCC117_
		PFPeS	S952400163	Unknown		0.060625	#N/A	FALSE			10870	DCC084_
		PFPeS	S953831709	Unknown		0.034992	#N/A	FALSE			2948.5	DCC096
		PFPeS	S954637071	Unknown		0.033367	#N/A	FALSE			2446.4	DCC099
		PFPeS	StandardBlank3	Quality Control	5	3.4397	0.688	FALSE			1041500	#N/A

## Sheet: PFHxS
				Weighting	1/X																Summary Statistics				PFAS Con. In Serum
		Molecule	PFHxS	Normalization	To 13C IS													DET = Detected but no Quant			Analyte	PFHxS			(ng/mL)	Avg.	Std. Dev	%RSD
		Molar Mass		Curve Type	Quadratic		(Red if >130%											ND = No Detect			Lowest Cal. Point (ng/mL)	0.05		CC11	100	98.8135	0.224153	0.226844
							or <70%)									Concentration		Concentration			Method Blank LOD: x +3σ	0.0995362		CC10	50	50.9713	3.91867	7.68799
	Paste to Right	Molecule Name	Replicate Name	Sample Type	Analyte Concentration	Calculated Concentration	Accuracy	Exclude From Calibration	Normalization Method	Surrogate External Standard	Normalized Area	Sample ID		Sample ID	Ctr ID	(ng/mL)	Tag	Final (ng/mL)			Final LOD (ng/mL)	0.0995362		CC9	10	9.78497	0.516558	5.2791
		PFHxS	C11Ab	Standard	100	98.972	0.99	FALSE			26.872			S000638662	DCC117	15.215	Case	15.215			Accuracy and RSD LOQ	0.5		CC8	5	4.84803	0.187211	3.86158
		PFHxS	C11Bb	Standard	100	98.655	0.987	FALSE			26.826			S040500311	DCC084	5.1035	Case	5.1035			LLOQ (ng/mL): x +10σ	0.112897		CC7	1	0.981467	0.0157276	1.60246
		PFHxS	C10Ab	Standard	50	47.174	0.943	FALSE			15.943			S052554431	DCC084_	2.5528	Control	2.5528			Final LOQ (ng/mL)	0.5		CC6	0.5	0.529327	0.0337817	6.38201
		PFHxS	C10Bb	Standard	50	50.739	1.015	FALSE			16.918			S069290279	DCC099_	6.0792	Control	6.0792			ULOQ (ng/mL)	100		CC5	0.1	0.176167	0.0152248	8.64228
		PFHxS	C10C	Standard	50	55.001	1.1	FALSE			18.039			S069588699	DCC111_	10.214	Control	10.214			Process Efficiency (%)	85.441		CC4	0.05	0.138033	0.00489385	3.54541
		PFHxS	C9Ab	Standard	10	9.5067	0.951	FALSE			3.6457			S078134336	DCC001	2.7426	Case	2.7426			NIST Conc. (Stated)	3.25		CC3	0.01	0.10237	0.00277186	2.70769
		PFHxS	C9Bb	Standard	10	9.4672	0.947	FALSE			3.6309			S160895332	C0180	3.0278	Case	3.0278			NIST Conc. (Obs)	4.1523		CC2	0.005	0.100843	0.00463961	4.60081
		PFHxS	C9C	Standard	10	10.381	1.038	FALSE			3.9726			S267463090	DCC129	4.1316	Case	4.1316			NIST Accuracy	127.763		CC1	0.001	0.0981517	0.00329254	3.35455
		PFHxS	C8Ab	Standard	5	5.0606	1.012	FALSE			1.9524			S302429521	DCC082	6.3641	Case	6.3641			Number of Samples	36		CC0	0			#DIV/0!
		PFHxS	C8Bb	Standard	5	4.7077	0.942	FALSE			1.8158			S325614637	DCC129_	3.7961	Control	3.7961			Number of Quantification	33
		PFHxS	C8C	Standard	5	4.7758	0.955	FALSE			1.8422			S347738989	DCC084	2.8016	Case	2.8016			Number of Detect, NQ	3
		PFHxS	C7Ab	Standard	1	0.96343	0.963	FALSE			0.3468			S356314430	DCC096_	9.8825	Control	9.8825			Total Detect #	36
		PFHxS	C7Bb	Standard	1	0.98865	0.989	FALSE			0.35682			S409252515	DCC130_	45.743	Control	45.743			Non Detects	0
		PFHxS	C7C	Standard	1	0.99232	0.992	FALSE			0.35827			S416456806	DCC128_	3.8754	Control	3.8754			Detection Frequency (%)	100
		PFHxS	C6Ab	Standard	0.5	0.50066	1.001	FALSE			0.16273			S481469874	C1061_D	0.2954	Control	DET			Number Case	18
		PFHxS	C6Bb	Standard	0.5	0.52075	1.042	FALSE			0.17073			S483014688	DCC053_	8.1135	Control	8.1135			Number Control	18
		PFHxS	C6C	Standard	0.5	0.56657	1.133	FALSE			0.18898			S511116264	DCC053	2.036	Case	2.036			All Avg.	7.37834
		PFHxS	C5Ab	Standard	0.1	0.16823	1.682	TRUE			0.030159			S512163012	DCC111	1.5243	Case	1.5243			All Std.	8.95828
		PFHxS	C5Bb	Standard	0.1	0.19372	1.937	TRUE			0.040331			S533291634	C1061	3.4011	Case	3.4011			Case Avg.	4.10615
		PFHxS	C5C	Standard	0.1	0.16655	1.665	TRUE			0.029487			S584099529	DCC095	3.0816	Case	3.0816			Case Std.	3.19889
		PFHxS	C4Ab	Standard	0.05	0.1354	2.708	TRUE			0.017051			S584274657	DCC128	1.3129	Case	1.3129			Control Avg.	10.8551
		PFHxS	C4Bb	Standard	0.05	0.13502	2.7	TRUE			0.016899			S613945103	DCC082_	5.4029	Control	5.4029			Std. Control	11.4534
		PFHxS	C4C	Standard	0.05	0.14368	2.874	TRUE			0.020355			S637973826	C1061	2.4583	Case	2.4583			Minimum	1.3129
		PFHxS	C3Ab	Standard	0.01	0.10041	10.041	TRUE			0.0030755			S735805341	DCC152	2.1238	Case	2.1238			Median	3.8773
		PFHxS	C3C	Standard	0.01	0.10433	10.433	TRUE			0.0046422			S737924916	C1061_D	0.46101	Control	DET			Maximum	45.743
		PFHxS	C2Ab	Standard	0.005	0.098463	19.693	TRUE			0.0022984			S756029707	DCC001_	6.7127	Control	6.7127
		PFHxS	C2Bb	Standard	0.005	0.10619	21.239	TRUE			0.0053862			S761658683	DCC152_	1.41	Control	1.41
		PFHxS	C2C	Standard	0.005	0.097877	19.575	TRUE			0.0020645			S777415746	DCC027	5.0834	Case	5.0834
		PFHxS	C1Ab	Standard	0.001	0.099122	99.122	TRUE			0.0025618			S786000435	DCC027_	3.8773	Control	3.8773
		PFHxS	C1Bb	Standard	0.001	0.10085	100.847	TRUE			0.0032508			S837724840	DCC130	0.39068	Case	DET
		PFHxS	C1C	Standard	0.001	0.094483	94.483	TRUE			0.000709			S838311762	C0180_D	18.053	Control	18.053
		PFHxS	C0Ab	Blank		0.096014	#N/A	FALSE			0.0013204			S854218912	DCC095_	17.553	Control	17.553
		PFHxS	C0Bb	Blank		0.092708	#N/A	FALSE			0			S940358040	DCC117_	28.684	Control	28.684
		PFHxS	C0C	Blank		0.092708	#N/A	FALSE			0			S952400163	DCC084_	1.7314	Control	1.7314
		PFHxS	DB1-r004	Unknown		#N/A	#N/A	FALSE			#N/A			S953831709	DCC096	2.3391	Case	2.3391
		PFHxS	DB1-r005	Unknown		#N/A	#N/A	FALSE			#N/A			S954637071	DCC099	7.0578	Case	7.0578
		PFHxS	DB2 (Carryover)	Unknown		#N/A	#N/A	FALSE			#N/A
		PFHxS	DB3	Unknown		#N/A	#N/A	FALSE			#N/A
		PFHxS	DB3c	Unknown		#N/A	#N/A	FALSE			#N/A
		PFHxS	NIST	Unknown	3.25	4.1523	1.278	FALSE			1.6002
		PFHxS	S000638662	Unknown		15.215	#N/A	FALSE			5.7449	DCC117
		PFHxS	S040500311	Unknown		5.1035	#N/A	FALSE			1.969	DCC084
		PFHxS	S052554431	Unknown		2.5528	#N/A	FALSE			0.97478	DCC084_
		PFHxS	S069290279	Unknown		6.0792	#N/A	FALSE			2.3448	DCC099_
		PFHxS	S069588699	Unknown		10.214	#N/A	FALSE			3.9103	DCC111_
		PFHxS	S078134336	Unknown		2.7426	#N/A	FALSE			1.0494	DCC001
		PFHxS	S160895332	Unknown		3.0278	#N/A	FALSE			1.1612	C0180
		PFHxS	S267463090	Unknown		4.1316	#N/A	FALSE			1.5921	DCC129
		PFHxS	S302429521	Unknown		6.3641	#N/A	FALSE			2.4541	DCC082
		PFHxS	S325614637	Unknown		3.7961	#N/A	FALSE			1.4615	DCC129_
		PFHxS	S347738989	Unknown		2.8016	#N/A	FALSE			1.0725	DCC084
		PFHxS	S356314430	Unknown		9.8825	#N/A	FALSE			3.7865	DCC096_
		PFHxS	S409252515	Unknown		45.743	#N/A	FALSE			15.543	DCC130_
		PFHxS	S416456806	Unknown		3.8754	#N/A	FALSE			1.4924	DCC128_
		PFHxS	S481469874	Unknown		0.2954	#N/A	FALSE			0.080906	C1061_D
		PFHxS	S483014688	Unknown		8.1135	#N/A	FALSE			3.1206	DCC053_
		PFHxS	S511116264	Unknown		2.036	#N/A	FALSE			0.7713	DCC053
		PFHxS	S512163012	Unknown		1.5243	#N/A	FALSE			0.56917	DCC111
		PFHxS	S533291634	Unknown		3.4011	#N/A	FALSE			1.3073	C1061
		PFHxS	S584099529	Unknown		3.0816	#N/A	FALSE			1.1823	DCC095
		PFHxS	S584274657	Unknown		1.3129	#N/A	FALSE			0.48545	DCC128
		PFHxS	S613945103	Unknown		5.4029	#N/A	FALSE			2.0846	DCC082_
		PFHxS	S637973826	Unknown		2.4583	#N/A	FALSE			0.93762	C1061
		PFHxS	S735805341	Unknown		2.1238	#N/A	FALSE			0.80592	DCC152
		PFHxS	S737924916	Unknown		0.46101	#N/A	FALSE			0.14693	C1061_D
		PFHxS	S756029707	Unknown		6.7127	#N/A	FALSE			2.5876	DCC001_
		PFHxS	S761658683	Unknown		1.41	#N/A	FALSE			0.5239	DCC152_
		PFHxS	S777415746	Unknown		5.0834	#N/A	FALSE			1.9612	DCC027
		PFHxS	S786000435	Unknown		3.8773	#N/A	FALSE			1.4932	DCC027_
		PFHxS	S837724840	Unknown		0.39068	#N/A	FALSE			0.1189	DCC130
		PFHxS	S838311762	Unknown		18.053	#N/A	FALSE			6.7574	C0180_D
		PFHxS	S854218912	Unknown		17.553	#N/A	FALSE			6.5803	DCC095_
		PFHxS	S940358040	Unknown		28.684	#N/A	FALSE			10.364	DCC117_
		PFHxS	S952400163	Unknown		1.7314	#N/A	FALSE			0.65106	DCC084_
		PFHxS	S953831709	Unknown		2.3391	#N/A	FALSE			0.89075	DCC096
		PFHxS	S954637071	Unknown		7.0578	#N/A	FALSE			2.7193	DCC099
		PFHxS	StandardBlank3	Unknown		5.6733	#N/A	FALSE			2.1888	#N/A

[truncated: 26 more sheets: PFOS, PFNS, PFDS, PFBA, PFPeA, PFHxA, PFHpA, PFOA, PFNA, PFDA, PFUdA, PFDoA, PFTrDA, PFTeDA, HPFO-DA, FOSA, N-MeFOSAA, N-EtFOSAA, 9Cl-PF3ONS, 11Cl-PF3OUdS …]
